# Supplementary material for: Machine learning-driven identification of exosome- related biomarkers in head and neck squamous cell carcinoma
Source: Front Immunol. 2025 May 22;16:1590331. doi: 10.3389/fimmu.2025.1590331 (PMC12137257; doi:10.3389/fimmu.2025.1590331)
Supplement: Supplementary file 4 [file Table1.csv]

Gene Symbol	Description	Category	Uniprot ID	Gifts	GC Id	Relevance score	GeneCards Link
EXOSC10	Exosome Component 10	Protein Coding	Q01780	49	GC01M019810	31.32324982	https://www.genecards.org/cgi-bin/carddisp.pl?gene=EXOSC10
EXOSC3	Exosome Component 3	Protein Coding	Q9NQT5	55	GC09M037772	30.4463768	https://www.genecards.org/cgi-bin/carddisp.pl?gene=EXOSC3
EXOSC5	Exosome Component 5	Protein Coding	Q9NQT4	52	GC19M101003	29.66035652	https://www.genecards.org/cgi-bin/carddisp.pl?gene=EXOSC5
EXOSC1	Exosome Component 1	Protein Coding	Q9Y3B2	49	GC10M097435	29.34121323	https://www.genecards.org/cgi-bin/carddisp.pl?gene=EXOSC1
EXOSC4	Exosome Component 4	Protein Coding	Q9NPD3	46	GC08P147844	29.09741211	https://www.genecards.org/cgi-bin/carddisp.pl?gene=EXOSC4
EXOSC9	Exosome Component 9	Protein Coding	Q06265	54	GC04P121801	28.90829468	https://www.genecards.org/cgi-bin/carddisp.pl?gene=EXOSC9
EXOSC2	Exosome Component 2	Protein Coding	Q13868	54	GC09P130693	28.5331192	https://www.genecards.org/cgi-bin/carddisp.pl?gene=EXOSC2
EXOSC8	Exosome Component 8	Protein Coding	Q96B26	52	GC13P036998	27.64828491	https://www.genecards.org/cgi-bin/carddisp.pl?gene=EXOSC8
EXOSC6	Exosome Component 6	Protein Coding	Q5RKV6	44	GC16M070246	27.47635651	https://www.genecards.org/cgi-bin/carddisp.pl?gene=EXOSC6
EXOSC7	Exosome Component 7	Protein Coding	Q15024	48	GC03P061330	27.39559174	https://www.genecards.org/cgi-bin/carddisp.pl?gene=EXOSC7
MTREX	Mtr4 Exosome RNA Helicase	Protein Coding	P42285	48	GC05P055323	26.49749565	https://www.genecards.org/cgi-bin/carddisp.pl?gene=MTREX
DIS3	DIS3 Homolog, Exosome Endoribonuclease And 3'-5' Exoribonuclease	Protein Coding	Q9Y2L1	52	GC13M072752	26.47468376	https://www.genecards.org/cgi-bin/carddisp.pl?gene=DIS3
DIS3L	DIS3 Like Exosome 3'-5' Exoribonuclease	Protein Coding	Q8TF46	50	GC15P066293	19.4846344	https://www.genecards.org/cgi-bin/carddisp.pl?gene=DIS3L
ZCCHC8	Zinc Finger CCHC-Type Containing 8	Protein Coding	Q6NZY4	50	GC12M124308	10.84016323	https://www.genecards.org/cgi-bin/carddisp.pl?gene=ZCCHC8
PDCD6IP	Programmed Cell Death 6 Interacting Protein	Protein Coding	Q8WUM4	55	GC03P033798	10.05504036	https://www.genecards.org/cgi-bin/carddisp.pl?gene=PDCD6IP
RBM7	RNA Binding Motif Protein 7	Protein Coding	Q9Y580	47	GC11P114403	8.198302269	https://www.genecards.org/cgi-bin/carddisp.pl?gene=RBM7
SDCBP	Syndecan Binding Protein	Protein Coding	O00560	53	GC08P058539	7.727123737	https://www.genecards.org/cgi-bin/carddisp.pl?gene=SDCBP
MPHOSPH6	M-Phase Phosphoprotein 6	Protein Coding	Q99547	47	GC16M082181	7.540266514	https://www.genecards.org/cgi-bin/carddisp.pl?gene=MPHOSPH6
NRDE2	NRDE-2, Necessary For RNA Interference, Domain Containing	Protein Coding	Q9H7Z3	41	GC14M121996	6.822535992	https://www.genecards.org/cgi-bin/carddisp.pl?gene=NRDE2
ZFC3H1	Zinc Finger C3H1-Type Containing	Protein Coding	O60293	38	GC12M071609	6.681175709	https://www.genecards.org/cgi-bin/carddisp.pl?gene=ZFC3H1
TSG101	Tumor Susceptibility 101	Protein Coding	Q99816	56	GC11M018468	6.51282692	https://www.genecards.org/cgi-bin/carddisp.pl?gene=TSG101
YBX1	Y-Box Binding Protein 1	Protein Coding	P67809	53	GC01P042682	6.416341782	https://www.genecards.org/cgi-bin/carddisp.pl?gene=YBX1
RAB27A	RAB27A, Member RAS Oncogene Family	Protein Coding	P51159	60	GC15M055202	6.368506908	https://www.genecards.org/cgi-bin/carddisp.pl?gene=RAB27A
HNRNPA2B1	Heterogeneous Nuclear Ribonucleoprotein A2/B1	Protein Coding	P22626	59	GC07M026174	6.282011986	https://www.genecards.org/cgi-bin/carddisp.pl?gene=HNRNPA2B1
HDGF	Heparin Binding Growth Factor	Protein Coding	P51858	51	GC01M165215	6.230019093	https://www.genecards.org/cgi-bin/carddisp.pl?gene=HDGF
CD63	CD63 Molecule	Protein Coding	P08962	56	GC12M059805	6.005079269	https://www.genecards.org/cgi-bin/carddisp.pl?gene=CD63
EPCIP	Exosomal Polycystin 1 Interacting Protein	Protein Coding	Q9NYP8	33	GC21M032791	6.000193119	https://www.genecards.org/cgi-bin/carddisp.pl?gene=EPCIP
DIS3L2	DIS3 Like 3'-5' Exoribonuclease 2	Protein Coding	Q8IYB7	54	GC02P231961	5.682944775	https://www.genecards.org/cgi-bin/carddisp.pl?gene=DIS3L2
SDC1	Syndecan 1	Protein Coding	P18827	55	GC02M020200	5.420103073	https://www.genecards.org/cgi-bin/carddisp.pl?gene=SDC1
CD274	CD274 Molecule	Protein Coding	Q9NZQ7	58	GC09P005450	5.346490383	https://www.genecards.org/cgi-bin/carddisp.pl?gene=CD274
RAB5A	RAB5A, Member RAS Oncogene Family	Protein Coding	P20339	57	GC03P024432	5.298540592	https://www.genecards.org/cgi-bin/carddisp.pl?gene=RAB5A
CD81	CD81 Molecule	Protein Coding	P60033	59	GC11P014123	5.256817818	https://www.genecards.org/cgi-bin/carddisp.pl?gene=CD81
TUG1	Taurine Up-Regulated 1	Protein Coding	A0A6I8PU40	33	GC22P030969	5.248931885	https://www.genecards.org/cgi-bin/carddisp.pl?gene=TUG1
C1D	C1D Nuclear Receptor Corepressor	Protein Coding	Q13901	49	GC02M068041	5.113347054	https://www.genecards.org/cgi-bin/carddisp.pl?gene=C1D
VPS4B	Vacuolar Protein Sorting 4 Homolog B	Protein Coding	O75351	51	GC18M063389	4.983057022	https://www.genecards.org/cgi-bin/carddisp.pl?gene=VPS4B
CD9	CD9 Molecule	Protein Coding	P21926	56	GC12P046724	4.96308136	https://www.genecards.org/cgi-bin/carddisp.pl?gene=CD9
RAB7A	RAB7A, Member RAS Oncogene Family	Protein Coding	P51149	62	GC03P140877	4.919366837	https://www.genecards.org/cgi-bin/carddisp.pl?gene=RAB7A
RAB5B	RAB5B, Member RAS Oncogene Family	Protein Coding	P61020	48	GC12P055973	4.893325329	https://www.genecards.org/cgi-bin/carddisp.pl?gene=RAB5B
SKIC2	SKI2 Subunit Of Superkiller Complex	Protein Coding	Q15477	54	GC06P172784	4.851160049	https://www.genecards.org/cgi-bin/carddisp.pl?gene=SKIC2
VPS4A	Vacuolar Protein Sorting 4 Homolog A	Protein Coding	Q9UN37	54	GC16P069311	4.797722816	https://www.genecards.org/cgi-bin/carddisp.pl?gene=VPS4A
ATP13A2	ATPase Cation Transporting 13A2	Protein Coding	Q9NQ11	56	GC01M016985	4.645823479	https://www.genecards.org/cgi-bin/carddisp.pl?gene=ATP13A2
PTEN	Phosphatase And Tensin Homolog	Protein Coding	P60484	65	GC10P116113	4.615503788	https://www.genecards.org/cgi-bin/carddisp.pl?gene=PTEN
PABPN1	Poly(A) Binding Protein Nuclear 1	Protein Coding	Q86U42	56	GC14P053782	4.607410431	https://www.genecards.org/cgi-bin/carddisp.pl?gene=PABPN1
KRAS	KRAS Proto-Oncogene, GTPase	Protein Coding	P01116	66	GC12M033285	4.532297611	https://www.genecards.org/cgi-bin/carddisp.pl?gene=KRAS
WDR74	WD Repeat Domain 74	Protein Coding	Q6RFH5	45	GC11M062832	4.518421173	https://www.genecards.org/cgi-bin/carddisp.pl?gene=WDR74
ATP9A	ATPase Phospholipid Transporting 9A (Putative)	Protein Coding	O75110	51	GC20M051596	4.499808311	https://www.genecards.org/cgi-bin/carddisp.pl?gene=ATP9A
SDC4	Syndecan 4	Protein Coding	P31431	54	GC20M045325	4.398699284	https://www.genecards.org/cgi-bin/carddisp.pl?gene=SDC4
ANXA1	Annexin A1	Protein Coding	P04083	60	GC09P073151	4.324879646	https://www.genecards.org/cgi-bin/carddisp.pl?gene=ANXA1
SETX	Senataxin	Protein Coding	Q7Z333	54	GC09M132261	4.285686493	https://www.genecards.org/cgi-bin/carddisp.pl?gene=SETX
SKIC3	SKI3 Subunit Of Superkiller Complex	Protein Coding	Q6PGP7	51	GC05M095461	4.259306431	https://www.genecards.org/cgi-bin/carddisp.pl?gene=SKIC3
HGS	Hepatocyte Growth Factor-Regulated Tyrosine Kinase Substrate	Protein Coding	O14964	55	GC17P081683	4.208776474	https://www.genecards.org/cgi-bin/carddisp.pl?gene=HGS
TENT4B	Terminal Nucleotidyltransferase 4B	Protein Coding	Q8NDF8	47	GC16P112187	4.161569118	https://www.genecards.org/cgi-bin/carddisp.pl?gene=TENT4B
SKIC8	SKI8 Subunit Of Superkiller Complex	Protein Coding	Q9GZS3	45	GC15M158931	4.140573978	https://www.genecards.org/cgi-bin/carddisp.pl?gene=SKIC8
BAG6	BAG Cochaperone 6	Protein Coding	P46379	51	GC06M031639	4.111070633	https://www.genecards.org/cgi-bin/carddisp.pl?gene=BAG6
DCPS	Decapping Enzyme, Scavenger	Protein Coding	Q96C86	54	GC11P126420	4.085667133	https://www.genecards.org/cgi-bin/carddisp.pl?gene=DCPS
MYOC	Myocilin	Protein Coding	Q99972	54	GC01M171604	4.056446075	https://www.genecards.org/cgi-bin/carddisp.pl?gene=MYOC
SNF8	SNF8 Subunit Of ESCRT-II	Protein Coding	Q96H20	51	GC17M048929	4.038501263	https://www.genecards.org/cgi-bin/carddisp.pl?gene=SNF8
RAB5C	RAB5C, Member RAS Oncogene Family	Protein Coding	P51148	49	GC17M042124	4.000878334	https://www.genecards.org/cgi-bin/carddisp.pl?gene=RAB5C
NDFIP1	Nedd4 Family Interacting Protein 1	Protein Coding	Q9BT67	50	GC05P142108	3.964445591	https://www.genecards.org/cgi-bin/carddisp.pl?gene=NDFIP1
NEDD4	NEDD4 E3 Ubiquitin Protein Ligase	Protein Coding	P46934	60	GC15M055826	3.922453165	https://www.genecards.org/cgi-bin/carddisp.pl?gene=NEDD4
RPS27A	Ribosomal Protein S27a	Protein Coding	P62979	55	GC02P055231	3.908736944	https://www.genecards.org/cgi-bin/carddisp.pl?gene=RPS27A
PKM	Pyruvate Kinase M1/2	Protein Coding	P14618	62	GC15M072199	3.837872982	https://www.genecards.org/cgi-bin/carddisp.pl?gene=PKM
RPS8	Ribosomal Protein S8	Protein Coding	P62241	49	GC01P044775	3.81683135	https://www.genecards.org/cgi-bin/carddisp.pl?gene=RPS8
ITCH	Itchy E3 Ubiquitin Protein Ligase	Protein Coding	Q96J02	59	GC20P034363	3.81406498	https://www.genecards.org/cgi-bin/carddisp.pl?gene=ITCH
RPS16	Ribosomal Protein S16	Protein Coding	P62249	53	GC19M039433	3.767573357	https://www.genecards.org/cgi-bin/carddisp.pl?gene=RPS16
ANXA2	Annexin A2	Protein Coding	P07355	59	GC15M060347	3.760810614	https://www.genecards.org/cgi-bin/carddisp.pl?gene=ANXA2
HSPA8	Heat Shock Protein Family A (Hsp70) Member 8	Protein Coding	P11142	62	GC11M123057	3.743885756	https://www.genecards.org/cgi-bin/carddisp.pl?gene=HSPA8
RPS9	Ribosomal Protein S9	Protein Coding	P46781	52	GC19P141708	3.719067812	https://www.genecards.org/cgi-bin/carddisp.pl?gene=RPS9
RPS4X	Ribosomal Protein S4 X-Linked	Protein Coding	P62701	49	GC0XM072255	3.708841085	https://www.genecards.org/cgi-bin/carddisp.pl?gene=RPS4X
EGFR	Epidermal Growth Factor Receptor	Protein Coding	P00533	68	GC07P055019	3.70186758	https://www.genecards.org/cgi-bin/carddisp.pl?gene=EGFR
CHMP4B	Charged Multivesicular Body Protein 4B	Protein Coding	Q9H444	55	GC20P044402	3.698415756	https://www.genecards.org/cgi-bin/carddisp.pl?gene=CHMP4B
DPP4	Dipeptidyl Peptidase 4	Protein Coding	P27487	62	GC02M161992	3.690596581	https://www.genecards.org/cgi-bin/carddisp.pl?gene=DPP4
MAPK1	Mitogen-Activated Protein Kinase 1	Protein Coding	P28482	65	GC22M021759	3.667746067	https://www.genecards.org/cgi-bin/carddisp.pl?gene=MAPK1
NVL	Nuclear VCP Like	Protein Coding	O15381	45	GC01M224227	3.63957262	https://www.genecards.org/cgi-bin/carddisp.pl?gene=NVL
STAT3	Signal Transducer And Activator Of Transcription 3	Protein Coding	P40763	66	GC17M042313	3.621144772	https://www.genecards.org/cgi-bin/carddisp.pl?gene=STAT3
HSPA1A	Heat Shock Protein Family A (Hsp70) Member 1A	Protein Coding	P0DMV8	59	GC06P156262	3.617824078	https://www.genecards.org/cgi-bin/carddisp.pl?gene=HSPA1A
HSPA4	Heat Shock Protein Family A (Hsp70) Member 4	Protein Coding	P34932	55	GC05P133097	3.563570976	https://www.genecards.org/cgi-bin/carddisp.pl?gene=HSPA4
APOE	Apolipoprotein E	Protein Coding	P02649	62	GC19P133238	3.557370186	https://www.genecards.org/cgi-bin/carddisp.pl?gene=APOE
CARHSP1	Calcium Regulated Heat Stable Protein 1	Protein Coding	Q9Y2V2	45	GC16M008852	3.55352807	https://www.genecards.org/cgi-bin/carddisp.pl?gene=CARHSP1
PKD1	Polycystin 1, Transient Receptor Potential Channel Interacting	Protein Coding	P98161	57	GC16M026906	3.548267126	https://www.genecards.org/cgi-bin/carddisp.pl?gene=PKD1
CAB39	Calcium Binding Protein 39	Protein Coding	Q9Y376	50	GC02P230712	3.532423019	https://www.genecards.org/cgi-bin/carddisp.pl?gene=CAB39
RPS19	Ribosomal Protein S19	Protein Coding	P39019	60	GC19P133127	3.503867149	https://www.genecards.org/cgi-bin/carddisp.pl?gene=RPS19
RPS13	Ribosomal Protein S13	Protein Coding	P62277	52	GC11M018011	3.500365019	https://www.genecards.org/cgi-bin/carddisp.pl?gene=RPS13
MFGE8	Milk Fat Globule EGF And Factor V/VIII Domain Containing	Protein Coding	Q08431	55	GC15M088898	3.495205879	https://www.genecards.org/cgi-bin/carddisp.pl?gene=MFGE8
HSP90AA1	Heat Shock Protein 90 Alpha Family Class A Member 1	Protein Coding	P07900	64	GC14M102080	3.46797204	https://www.genecards.org/cgi-bin/carddisp.pl?gene=HSP90AA1
ZG16B	Zymogen Granule Protein 16B	Protein Coding	Q96DA0	47	GC16P104078	3.459275484	https://www.genecards.org/cgi-bin/carddisp.pl?gene=ZG16B
ICAM1	Intercellular Adhesion Molecule 1	Protein Coding	P05362	63	GC19P132284	3.453653336	https://www.genecards.org/cgi-bin/carddisp.pl?gene=ICAM1
VASN	Vasorin	Protein Coding	Q6EMK4	45	GC16P104121	3.436293602	https://www.genecards.org/cgi-bin/carddisp.pl?gene=VASN
HBS1L	HBS1 Like Translational GTPase	Protein Coding	Q9Y450	51	GC06M134960	3.426770926	https://www.genecards.org/cgi-bin/carddisp.pl?gene=HBS1L
VEGFA	Vascular Endothelial Growth Factor A	Protein Coding	P15692	61	GC06P043770	3.419356346	https://www.genecards.org/cgi-bin/carddisp.pl?gene=VEGFA
GNG7	G Protein Subunit Gamma 7	Protein Coding	O60262	43	GC19M002511	3.395846844	https://www.genecards.org/cgi-bin/carddisp.pl?gene=GNG7
STEAP3	STEAP3 Metalloreductase	Protein Coding	Q658P3	57	GC02P148662	3.386786461	https://www.genecards.org/cgi-bin/carddisp.pl?gene=STEAP3
MSN	Moesin	Protein Coding	P26038	60	GC0XP065588	3.368510723	https://www.genecards.org/cgi-bin/carddisp.pl?gene=MSN
GSN	Gelsolin	Protein Coding	P06396	62	GC09P121201	3.366970301	https://www.genecards.org/cgi-bin/carddisp.pl?gene=GSN
NRAS	NRAS Proto-Oncogene, GTPase	Protein Coding	P01111	63	GC01M114704	3.366755486	https://www.genecards.org/cgi-bin/carddisp.pl?gene=NRAS
IGKC	Immunoglobulin Kappa Constant	Protein Coding	P01834	41	GC02M092645	3.364857197	https://www.genecards.org/cgi-bin/carddisp.pl?gene=IGKC
GAPDH	Glyceraldehyde-3-Phosphate Dehydrogenase	Protein Coding	P04406	63	GC12P046751	3.347725391	https://www.genecards.org/cgi-bin/carddisp.pl?gene=GAPDH
RAB27B	RAB27B, Member RAS Oncogene Family	Protein Coding	O00194	50	GC18P054717	3.346431971	https://www.genecards.org/cgi-bin/carddisp.pl?gene=RAB27B
RPS14	Ribosomal Protein S14	Protein Coding	P62263	54	GC05M150443	3.33085084	https://www.genecards.org/cgi-bin/carddisp.pl?gene=RPS14
RPS3A	Ribosomal Protein S3A	Protein Coding	P61247	50	GC04P151099	3.31861043	https://www.genecards.org/cgi-bin/carddisp.pl?gene=RPS3A
PKHD1	PKHD1 Ciliary IPT Domain Containing Fibrocystin/Polyductin	Protein Coding	P08F94	50	GC06M100641	3.312696695	https://www.genecards.org/cgi-bin/carddisp.pl?gene=PKHD1
TENT4A	Terminal Nucleotidyltransferase 4A	Protein Coding	Q5XG87	47	GC05P006713	3.311822176	https://www.genecards.org/cgi-bin/carddisp.pl?gene=TENT4A
SNCA	Synuclein Alpha	Protein Coding	P37840	65	GC04M089724	3.298955441	https://www.genecards.org/cgi-bin/carddisp.pl?gene=SNCA
RNPEP	Arginyl Aminopeptidase	Protein Coding	Q9H4A4	51	GC01P201982	3.290329695	https://www.genecards.org/cgi-bin/carddisp.pl?gene=RNPEP
MYO1D	Myosin ID	Protein Coding	O94832	49	GC17M032492	3.290329695	https://www.genecards.org/cgi-bin/carddisp.pl?gene=MYO1D
SCPEP1	Serine Carboxypeptidase 1	Protein Coding	Q9HB40	48	GC17P056978	3.290329695	https://www.genecards.org/cgi-bin/carddisp.pl?gene=SCPEP1
BROX	BRO1 Domain And CAAX Motif Containing	Protein Coding	Q5VW32	40	GC01P222712	3.290329695	https://www.genecards.org/cgi-bin/carddisp.pl?gene=BROX
ZCCHC7	Zinc Finger CCHC-Type Containing 7	Protein Coding	Q8N3Z6	47	GC09P037120	3.272975445	https://www.genecards.org/cgi-bin/carddisp.pl?gene=ZCCHC7
SERPINB3	Serpin Family B Member 3	Protein Coding	P29508	52	GC18M063655	3.266779661	https://www.genecards.org/cgi-bin/carddisp.pl?gene=SERPINB3
HNRNPH1	Heterogeneous Nuclear Ribonucleoprotein H1	Protein Coding	P31943	54	GC05M179614	3.259522915	https://www.genecards.org/cgi-bin/carddisp.pl?gene=HNRNPH1
RAB11A	RAB11A, Member RAS Oncogene Family	Protein Coding	P62491	58	GC15P175678	3.259497643	https://www.genecards.org/cgi-bin/carddisp.pl?gene=RAB11A
CHMP2A	Charged Multivesicular Body Protein 2A	Protein Coding	O43633	50	GC19M058551	3.256768703	https://www.genecards.org/cgi-bin/carddisp.pl?gene=CHMP2A
RPS28	Ribosomal Protein S28	Protein Coding	P62857	51	GC19P132169	3.246917725	https://www.genecards.org/cgi-bin/carddisp.pl?gene=RPS28
SRC	SRC Proto-Oncogene, Non-Receptor Tyrosine Kinase	Protein Coding	P12931	63	GC20P037344	3.243859529	https://www.genecards.org/cgi-bin/carddisp.pl?gene=SRC
APP	Amyloid Beta Precursor Protein	Protein Coding	P05067	63	GC21M025880	3.242035627	https://www.genecards.org/cgi-bin/carddisp.pl?gene=APP
TIMD4	T Cell Immunoglobulin And Mucin Domain Containing 4	Protein Coding	Q96H15	49	GC05M156919	3.241331339	https://www.genecards.org/cgi-bin/carddisp.pl?gene=TIMD4
PKD2	Polycystin 2, Transient Receptor Potential Cation Channel	Protein Coding	Q13563	60	GC04P088007	3.229531527	https://www.genecards.org/cgi-bin/carddisp.pl?gene=PKD2
CD59	CD59 Molecule (CD59 Blood Group)	Protein Coding	P13987	59	GC11M033729	3.201056004	https://www.genecards.org/cgi-bin/carddisp.pl?gene=CD59
TMEM109	Transmembrane Protein 109	Protein Coding	Q9BVC6	40	GC11P060914	3.195431709	https://www.genecards.org/cgi-bin/carddisp.pl?gene=TMEM109
ITGB1	Integrin Subunit Beta 1	Protein Coding	P05556	62	GC10M036398	3.193948984	https://www.genecards.org/cgi-bin/carddisp.pl?gene=ITGB1
BRAF	B-Raf Proto-Oncogene, Serine/Threonine Kinase	Protein Coding	P15056	66	GC07M140783	3.189075947	https://www.genecards.org/cgi-bin/carddisp.pl?gene=BRAF
ALDOA	Aldolase, Fructose-Bisphosphate A	Protein Coding	P04075	62	GC16P030064	3.179245949	https://www.genecards.org/cgi-bin/carddisp.pl?gene=ALDOA
ENSG00000290230	Novel Protein	Protein Coding		8	GC08P147913	3.177730322	https://www.genecards.org/cgi-bin/carddisp.pl?gene=ENSG00000290230
SH3BGRL	SH3 Domain Binding Glutamate Rich Protein Like	Protein Coding	O75368	46	GC0XP081201	3.169885159	https://www.genecards.org/cgi-bin/carddisp.pl?gene=SH3BGRL
ARPC5L	Actin Related Protein 2/3 Complex Subunit 5 Like	Protein Coding	Q9BPX5	44	GC09P124862	3.169885159	https://www.genecards.org/cgi-bin/carddisp.pl?gene=ARPC5L
AKT1	AKT Serine/Threonine Kinase 1	Protein Coding	P31749	66	GC14M104769	3.169831038	https://www.genecards.org/cgi-bin/carddisp.pl?gene=AKT1
THBS1	Thrombospondin 1	Protein Coding	P07996	58	GC15P039581	3.167604446	https://www.genecards.org/cgi-bin/carddisp.pl?gene=THBS1
HSPA1B	Heat Shock Protein Family A (Hsp70) Member 1B	Protein Coding	P0DMV9	52	GC06P156261	3.164242983	https://www.genecards.org/cgi-bin/carddisp.pl?gene=HSPA1B
CLTC	Clathrin Heavy Chain	Protein Coding	Q00610	59	GC17P059619	3.158416986	https://www.genecards.org/cgi-bin/carddisp.pl?gene=CLTC
TP53	Tumor Protein P53	Protein Coding	P04637	66	GC17M007661	3.152348995	https://www.genecards.org/cgi-bin/carddisp.pl?gene=TP53
TLR4	Toll Like Receptor 4	Protein Coding	O00206	64	GC09P117704	3.152315617	https://www.genecards.org/cgi-bin/carddisp.pl?gene=TLR4
YWHAE	Tyrosine 3-Monooxygenase/Tryptophan 5-Monooxygenase Activation Protein Epsilon	Protein Coding	P62258	62	GC17M087979	3.150453329	https://www.genecards.org/cgi-bin/carddisp.pl?gene=YWHAE
MAPK3	Mitogen-Activated Protein Kinase 3	Protein Coding	P27361	62	GC16M045720	3.115592957	https://www.genecards.org/cgi-bin/carddisp.pl?gene=MAPK3
FBL	Fibrillarin	Protein Coding	P22087	55	GC19M039834	3.114189148	https://www.genecards.org/cgi-bin/carddisp.pl?gene=FBL
IGKV2D-28	Immunoglobulin Kappa Variable 2D-28	Protein Coding	P01615	22	GC02P093742	3.109225273	https://www.genecards.org/cgi-bin/carddisp.pl?gene=IGKV2D-28
IGKV1-39	Immunoglobulin Kappa Variable 1-39	Protein Coding	P01597	18	GC02M092686	3.109225273	https://www.genecards.org/cgi-bin/carddisp.pl?gene=IGKV1-39
IGKV2-30	Immunoglobulin Kappa Variable 2-30	Protein Coding	P06310	18	GC02M092680	3.109225273	https://www.genecards.org/cgi-bin/carddisp.pl?gene=IGKV2-30
TGFB1	Transforming Growth Factor Beta 1	Protein Coding	P01137	65	GC19M041301	3.108388186	https://www.genecards.org/cgi-bin/carddisp.pl?gene=TGFB1
ACTB	Actin Beta	Protein Coding	P60709	63	GC07M005726	3.102335453	https://www.genecards.org/cgi-bin/carddisp.pl?gene=ACTB
NT5E	5'-Nucleotidase Ecto	Protein Coding	P21589	65	GC06P085449	3.0999856	https://www.genecards.org/cgi-bin/carddisp.pl?gene=NT5E
CTNNB1	Catenin Beta 1	Protein Coding	P35222	66	GC03P041194	3.095069885	https://www.genecards.org/cgi-bin/carddisp.pl?gene=CTNNB1
RRAS	RAS Related	Protein Coding	P10301	54	GC19M049635	3.087649345	https://www.genecards.org/cgi-bin/carddisp.pl?gene=RRAS
LGALS3BP	Galectin 3 Binding Protein	Protein Coding	Q08380	54	GC17M078971	3.07577157	https://www.genecards.org/cgi-bin/carddisp.pl?gene=LGALS3BP
SMPD3	Sphingomyelin Phosphodiesterase 3	Protein Coding	Q9NY59	52	GC16M068358	3.074212074	https://www.genecards.org/cgi-bin/carddisp.pl?gene=SMPD3
CLIC1	Chloride Intracellular Channel 1	Protein Coding	O00299	54	GC06M100309	3.07284379	https://www.genecards.org/cgi-bin/carddisp.pl?gene=CLIC1
ENO1	Enolase 1	Protein Coding	P06733	61	GC01M008861	3.071685076	https://www.genecards.org/cgi-bin/carddisp.pl?gene=ENO1
LSR	Lipolysis Stimulated Lipoprotein Receptor	Protein Coding	Q86X29	51	GC19P132914	3.063079119	https://www.genecards.org/cgi-bin/carddisp.pl?gene=LSR
EIF3I	Eukaryotic Translation Initiation Factor 3 Subunit I	Protein Coding	Q13347	49	GC01P032221	3.063079119	https://www.genecards.org/cgi-bin/carddisp.pl?gene=EIF3I
YWHAZ	Tyrosine 3-Monooxygenase/Tryptophan 5-Monooxygenase Activation Protein Zeta	Protein Coding	P63104	59	GC08M100957	3.062045336	https://www.genecards.org/cgi-bin/carddisp.pl?gene=YWHAZ
PABPC1	Poly(A) Binding Protein Cytoplasmic 1	Protein Coding	P11940	54	GC08M100685	3.052859783	https://www.genecards.org/cgi-bin/carddisp.pl?gene=PABPC1
TMEM256	Transmembrane Protein 256	Protein Coding	Q8N2U0	39	GC17M007402	3.022917986	https://www.genecards.org/cgi-bin/carddisp.pl?gene=TMEM256
FAH	Fumarylacetoacetate Hydrolase	Protein Coding	P16930	59	GC15P080152	3.008587837	https://www.genecards.org/cgi-bin/carddisp.pl?gene=FAH
SERPINA4	Serpin Family A Member 4	Protein Coding	P29622	54	GC14P094561	3.008587837	https://www.genecards.org/cgi-bin/carddisp.pl?gene=SERPINA4
PGLYRP1	Peptidoglycan Recognition Protein 1	Protein Coding	O75594	49	GC19M101151	3.008587837	https://www.genecards.org/cgi-bin/carddisp.pl?gene=PGLYRP1
GNG12	G Protein Subunit Gamma 12	Protein Coding	Q9UBI6	47	GC01M067701	3.008587837	https://www.genecards.org/cgi-bin/carddisp.pl?gene=GNG12
MXRA8	Matrix Remodeling Associated 8	Protein Coding	Q9BRK3	47	GC01M001352	3.008587837	https://www.genecards.org/cgi-bin/carddisp.pl?gene=MXRA8
RHOF	Ras Homolog Family Member F, Filopodia Associated	Protein Coding	Q9HBH0	47	GC12M121777	3.008587837	https://www.genecards.org/cgi-bin/carddisp.pl?gene=RHOF
PGLS	6-Phosphogluconolactonase	Protein Coding	O95336	46	GC19P132603	3.008587837	https://www.genecards.org/cgi-bin/carddisp.pl?gene=PGLS
ARL15	ADP Ribosylation Factor Like GTPase 15	Protein Coding	Q9NXU5	45	GC05M053883	3.008587837	https://www.genecards.org/cgi-bin/carddisp.pl?gene=ARL15
FAM151A	Family With Sequence Similarity 151 Member A	Protein Coding	Q8WW52	44	GC01M054757	3.008587837	https://www.genecards.org/cgi-bin/carddisp.pl?gene=FAM151A
FCGBP	Fc Gamma Binding Protein	Protein Coding	Q9Y6R7	43	GC19M039863	3.008587837	https://www.genecards.org/cgi-bin/carddisp.pl?gene=FCGBP
LRRC15	Leucine Rich Repeat Containing 15	Protein Coding	Q8TF66	43	GC03M194357	3.008587837	https://www.genecards.org/cgi-bin/carddisp.pl?gene=LRRC15
UEVLD	UEV And Lactate/Malate Dehyrogenase Domains	Protein Coding	Q8IX04	43	GC11M018554	3.008587837	https://www.genecards.org/cgi-bin/carddisp.pl?gene=UEVLD
VPS37D	VPS37D Subunit Of ESCRT-I	Protein Coding	Q86XT2	41	GC07P090573	3.008587837	https://www.genecards.org/cgi-bin/carddisp.pl?gene=VPS37D
LRRC57	Leucine Rich Repeat Containing 57	Protein Coding	Q8N9N7	38	GC15M042703	3.008587837	https://www.genecards.org/cgi-bin/carddisp.pl?gene=LRRC57
VMO1	Vitelline Membrane Outer Layer 1 Homolog	Protein Coding	Q7Z5L0	38	GC17M088151	3.008587837	https://www.genecards.org/cgi-bin/carddisp.pl?gene=VMO1
C11orf52	Chromosome 11 Open Reading Frame 52	Protein Coding	Q96A22	33	GC11P111918	3.008587837	https://www.genecards.org/cgi-bin/carddisp.pl?gene=C11orf52
CHMP6	Charged Multivesicular Body Protein 6	Protein Coding	Q96FZ7	48	GC17P080991	3.005357027	https://www.genecards.org/cgi-bin/carddisp.pl?gene=CHMP6
RPS15A	Ribosomal Protein S15a	Protein Coding	P62244	54	GC16M018781	3.002546787	https://www.genecards.org/cgi-bin/carddisp.pl?gene=RPS15A
RPS5	Ribosomal Protein S5	Protein Coding	P46782	51	GC19P058386	3.002546787	https://www.genecards.org/cgi-bin/carddisp.pl?gene=RPS5
MYH9	Myosin Heavy Chain 9	Protein Coding	P35579	60	GC22M036281	3.002181768	https://www.genecards.org/cgi-bin/carddisp.pl?gene=MYH9
HSPD1	Heat Shock Protein Family D (Hsp60) Member 1	Protein Coding	P10809	61	GC02M197486	2.987798691	https://www.genecards.org/cgi-bin/carddisp.pl?gene=HSPD1
NEDD4L	NEDD4 Like E3 Ubiquitin Protein Ligase	Protein Coding	Q96PU5	58	GC18P058044	2.968462229	https://www.genecards.org/cgi-bin/carddisp.pl?gene=NEDD4L
ASAH2	N-Acylsphingosine Amidohydrolase 2	Protein Coding	Q9NR71	54	GC10M050182	2.963080406	https://www.genecards.org/cgi-bin/carddisp.pl?gene=ASAH2
SLC12A3	Solute Carrier Family 12 Member 3	Protein Coding	P55017	59	GC16P056865	2.957846165	https://www.genecards.org/cgi-bin/carddisp.pl?gene=SLC12A3
PROM1	Prominin 1	Protein Coding	O43490	59	GC04M015965	2.957540751	https://www.genecards.org/cgi-bin/carddisp.pl?gene=PROM1
MYO1C	Myosin IC	Protein Coding	O00159	53	GC17M001464	2.956085682	https://www.genecards.org/cgi-bin/carddisp.pl?gene=MYO1C
EIF3B	Eukaryotic Translation Initiation Factor 3 Subunit B	Protein Coding	P55884	50	GC07P002354	2.952805519	https://www.genecards.org/cgi-bin/carddisp.pl?gene=EIF3B
ACTG1	Actin Gamma 1	Protein Coding	P63261	60	GC17M081509	2.947020531	https://www.genecards.org/cgi-bin/carddisp.pl?gene=ACTG1
RPS17	Ribosomal Protein S17	Protein Coding	P08708	54	GC15M082536	2.946558714	https://www.genecards.org/cgi-bin/carddisp.pl?gene=RPS17
FLNA	Filamin A	Protein Coding	P21333	61	GC0XM154348	2.943109274	https://www.genecards.org/cgi-bin/carddisp.pl?gene=FLNA
ACTN4	Actinin Alpha 4	Protein Coding	O43707	59	GC19P038647	2.943109274	https://www.genecards.org/cgi-bin/carddisp.pl?gene=ACTN4
ARFGEF2	ADP Ribosylation Factor Guanine Nucleotide Exchange Factor 2	Protein Coding	Q9Y6D5	52	GC20P048921	2.930232286	https://www.genecards.org/cgi-bin/carddisp.pl?gene=ARFGEF2
RPS6	Ribosomal Protein S6	Protein Coding	P62753	57	GC09M019375	2.930026293	https://www.genecards.org/cgi-bin/carddisp.pl?gene=RPS6
EPCAM	Epithelial Cell Adhesion Molecule	Protein Coding	P16422	61	GC02P047345	2.918009996	https://www.genecards.org/cgi-bin/carddisp.pl?gene=EPCAM
IGLC2	Immunoglobulin Lambda Constant 2	Protein Coding	P0DOY2	29	GC22P022900	2.908051729	https://www.genecards.org/cgi-bin/carddisp.pl?gene=IGLC2
IL1B	Interleukin 1 Beta	Protein Coding	P01584	60	GC02M112829	2.901909351	https://www.genecards.org/cgi-bin/carddisp.pl?gene=IL1B
GARS1	Glycyl-TRNA Synthetase 1	Protein Coding	P41250	58	GC07P030580	2.898491859	https://www.genecards.org/cgi-bin/carddisp.pl?gene=GARS1
MUC1	Mucin 1, Cell Surface Associated	Protein Coding	P15941	61	GC01M155185	2.895092487	https://www.genecards.org/cgi-bin/carddisp.pl?gene=MUC1
MVP	Major Vault Protein	Protein Coding	Q14764	52	GC16P104908	2.895092487	https://www.genecards.org/cgi-bin/carddisp.pl?gene=MVP
RPS7	Ribosomal Protein S7	Protein Coding	P62081	54	GC02P003575	2.892239094	https://www.genecards.org/cgi-bin/carddisp.pl?gene=RPS7
ANGPTL6	Angiopoietin Like 6	Protein Coding	Q8NI99	49	GC19M010092	2.880851746	https://www.genecards.org/cgi-bin/carddisp.pl?gene=ANGPTL6
PPIA	Peptidylprolyl Isomerase A	Protein Coding	P62937	58	GC07P044839	2.879396439	https://www.genecards.org/cgi-bin/carddisp.pl?gene=PPIA
SIRT1	Sirtuin 1	Protein Coding	Q96EB6	62	GC10P067884	2.877078533	https://www.genecards.org/cgi-bin/carddisp.pl?gene=SIRT1
ALB	Albumin	Protein Coding	P02768	61	GC04P073397	2.871414423	https://www.genecards.org/cgi-bin/carddisp.pl?gene=ALB
CD44	CD44 Molecule (IN Blood Group)	Protein Coding	P16070	61	GC11P035139	2.867157221	https://www.genecards.org/cgi-bin/carddisp.pl?gene=CD44
RRAS2	RAS Related 2	Protein Coding	P62070	60	GC11M014299	2.862608194	https://www.genecards.org/cgi-bin/carddisp.pl?gene=RRAS2
NFKB1	Nuclear Factor Kappa B Subunit 1	Protein Coding	P19838	66	GC04P102501	2.854048729	https://www.genecards.org/cgi-bin/carddisp.pl?gene=NFKB1
RPS23	Ribosomal Protein S23	Protein Coding	P62266	52	GC05M082273	2.853125811	https://www.genecards.org/cgi-bin/carddisp.pl?gene=RPS23
KLRK1	Killer Cell Lectin Like Receptor K1	Protein Coding	P26718	52	GC12M033113	2.852017879	https://www.genecards.org/cgi-bin/carddisp.pl?gene=KLRK1
RBMX	RNA Binding Motif Protein X-Linked	Protein Coding	P38159	54	GC0XM136848	2.846086025	https://www.genecards.org/cgi-bin/carddisp.pl?gene=RBMX
HSPG2	Heparan Sulfate Proteoglycan 2	Protein Coding	P98160	60	GC01M021822	2.843840599	https://www.genecards.org/cgi-bin/carddisp.pl?gene=HSPG2
GIPC2	GIPC PDZ Domain Containing Family Member 2	Protein Coding	Q8TF65	47	GC01P078100	2.83610177	https://www.genecards.org/cgi-bin/carddisp.pl?gene=GIPC2
PHGDH	Phosphoglycerate Dehydrogenase	Protein Coding	O43175	63	GC01P119674	2.830034494	https://www.genecards.org/cgi-bin/carddisp.pl?gene=PHGDH
FASLG	Fas Ligand	Protein Coding	P48023	61	GC01P172659	2.825119495	https://www.genecards.org/cgi-bin/carddisp.pl?gene=FASLG
SNAP23	Synaptosome Associated Protein 23	Protein Coding	O00161	54	GC15P042491	2.813812256	https://www.genecards.org/cgi-bin/carddisp.pl?gene=SNAP23
RPS11	Ribosomal Protein S11	Protein Coding	P62280	52	GC19P049496	2.81381011	https://www.genecards.org/cgi-bin/carddisp.pl?gene=RPS11
MIF	Macrophage Migration Inhibitory Factor	Protein Coding	P14174	61	GC22P023894	2.812723875	https://www.genecards.org/cgi-bin/carddisp.pl?gene=MIF
CRISPLD1	Cysteine Rich Secretory Protein LCCL Domain Containing 1	Protein Coding	Q9H336	42	GC08P074984	2.810739517	https://www.genecards.org/cgi-bin/carddisp.pl?gene=CRISPLD1
TMT1A	Thiol Methyltransferase 1A	Protein Coding	Q9H8H3	42	GC12P050923	2.806603909	https://www.genecards.org/cgi-bin/carddisp.pl?gene=TMT1A
S100A9	S100 Calcium Binding Protein A9	Protein Coding	P06702	56	GC01P153357	2.805636168	https://www.genecards.org/cgi-bin/carddisp.pl?gene=S100A9
ANXA6	Annexin A6	Protein Coding	P08133	55	GC05M151100	2.797744513	https://www.genecards.org/cgi-bin/carddisp.pl?gene=ANXA6
EEF1A1	Eukaryotic Translation Elongation Factor 1 Alpha 1	Protein Coding	P68104	56	GC06M100852	2.795225143	https://www.genecards.org/cgi-bin/carddisp.pl?gene=EEF1A1
HIF1A	Hypoxia Inducible Factor 1 Subunit Alpha	Protein Coding	Q16665	61	GC14P061695	2.794231176	https://www.genecards.org/cgi-bin/carddisp.pl?gene=HIF1A
ADAM10	ADAM Metallopeptidase Domain 10	Protein Coding	O14672	66	GC15M058588	2.793064356	https://www.genecards.org/cgi-bin/carddisp.pl?gene=ADAM10
CPN2	Carboxypeptidase N Subunit 2	Protein Coding	P22792	48	GC03M194339	2.784701347	https://www.genecards.org/cgi-bin/carddisp.pl?gene=CPN2
IGLC1	Immunoglobulin Lambda Constant 1	Protein Coding	P0CG04	34	GC22P022895	2.784701347	https://www.genecards.org/cgi-bin/carddisp.pl?gene=IGLC1
IGLV3-21	Immunoglobulin Lambda Variable 3-21	Protein Coding	P80748	27	GC22P080998	2.784701347	https://www.genecards.org/cgi-bin/carddisp.pl?gene=IGLV3-21
IGKV1-5	Immunoglobulin Kappa Variable 1-5	Protein Coding	P01602	26	GC02M092653	2.784701347	https://www.genecards.org/cgi-bin/carddisp.pl?gene=IGKV1-5
IGKV1D-33	Immunoglobulin Kappa Variable 1D-33	Protein Coding	P01593	25	GC02P093736	2.784701347	https://www.genecards.org/cgi-bin/carddisp.pl?gene=IGKV1D-33
IGHV3-7	Immunoglobulin Heavy Variable 3-7	Protein Coding	P01780	21	GC14M106062	2.784701347	https://www.genecards.org/cgi-bin/carddisp.pl?gene=IGHV3-7
IGKV1-17	Immunoglobulin Kappa Variable 1-17	Protein Coding	P01599	20	GC02M092666	2.784701347	https://www.genecards.org/cgi-bin/carddisp.pl?gene=IGKV1-17
IGKV1D-12	Immunoglobulin Kappa Variable 1D-12	Protein Coding	P01611	16	GC02P090159	2.784701347	https://www.genecards.org/cgi-bin/carddisp.pl?gene=IGKV1D-12
STOM	Stomatin	Protein Coding	P27105	54	GC09M121338	2.773515463	https://www.genecards.org/cgi-bin/carddisp.pl?gene=STOM
ARRDC1	Arrestin Domain Containing 1	Protein Coding	Q8N5I2	41	GC09P137605	2.773492813	https://www.genecards.org/cgi-bin/carddisp.pl?gene=ARRDC1
DYNC1H1	Dynein Cytoplasmic 1 Heavy Chain 1	Protein Coding	Q14204	57	GC14P118101	2.770146847	https://www.genecards.org/cgi-bin/carddisp.pl?gene=DYNC1H1
EIF3H	Eukaryotic Translation Initiation Factor 3 Subunit H	Protein Coding	O15372	52	GC08M116642	2.765989304	https://www.genecards.org/cgi-bin/carddisp.pl?gene=EIF3H
SPON2	Spondin 2	Protein Coding	Q9BUD6	52	GC04M001166	2.765989304	https://www.genecards.org/cgi-bin/carddisp.pl?gene=SPON2
SMPDL3B	Sphingomyelin Phosphodiesterase Acid Like 3B	Protein Coding	Q92485	48	GC01P061345	2.765989304	https://www.genecards.org/cgi-bin/carddisp.pl?gene=SMPDL3B
HDHD2	Haloacid Dehalogenase Like Hydrolase Domain Containing 2	Protein Coding	Q9H0R4	44	GC18M047107	2.765989304	https://www.genecards.org/cgi-bin/carddisp.pl?gene=HDHD2
MAN2B2	Mannosidase Alpha Class 2B Member 2	Protein Coding	Q9Y2E5	50	GC04P006575	2.765468121	https://www.genecards.org/cgi-bin/carddisp.pl?gene=MAN2B2
POTEE	POTE Ankyrin Domain Family Member E	Protein Coding	Q6S8J3	39	GC02P149019	2.765468121	https://www.genecards.org/cgi-bin/carddisp.pl?gene=POTEE
EEF2	Eukaryotic Translation Elongation Factor 2	Protein Coding	P13639	61	GC19M003976	2.756866932	https://www.genecards.org/cgi-bin/carddisp.pl?gene=EEF2
FAM3B	FAM3 Metabolism Regulating Signaling Molecule B	Protein Coding	P58499	50	GC21P041304	2.749738693	https://www.genecards.org/cgi-bin/carddisp.pl?gene=FAM3B
SBSN	Suprabasin	Protein Coding	Q6UWP8	43	GC19M103838	2.749738693	https://www.genecards.org/cgi-bin/carddisp.pl?gene=SBSN
LGALS3	Galectin 3	Protein Coding	P17931	57	GC14P055124	2.748633623	https://www.genecards.org/cgi-bin/carddisp.pl?gene=LGALS3
GGT1	Gamma-Glutamyltransferase 1	Protein Coding	P19440	62	GC22P024583	2.748382568	https://www.genecards.org/cgi-bin/carddisp.pl?gene=GGT1
FASN	Fatty Acid Synthase	Protein Coding	P49327	61	GC17M082078	2.748382568	https://www.genecards.org/cgi-bin/carddisp.pl?gene=FASN
HMGB1	High Mobility Group Box 1	Protein Coding	P09429	62	GC13M030456	2.746875286	https://www.genecards.org/cgi-bin/carddisp.pl?gene=HMGB1
UBL3	Ubiquitin Like 3	Protein Coding	O95164	40	GC13M029764	2.732653141	https://www.genecards.org/cgi-bin/carddisp.pl?gene=UBL3
CPNE3	Copine 3	Protein Coding	O75131	46	GC08P086514	2.730221748	https://www.genecards.org/cgi-bin/carddisp.pl?gene=CPNE3
BSG	Basigin (Ok Blood Group)	Protein Coding	P35613	56	GC19P000571	2.72306776	https://www.genecards.org/cgi-bin/carddisp.pl?gene=BSG
TUBB4B	Tubulin Beta 4B Class IVb	Protein Coding	P68371	56	GC09P137241	2.722351074	https://www.genecards.org/cgi-bin/carddisp.pl?gene=TUBB4B
ALYREF	Aly/REF Export Factor	Protein Coding	Q86V81	51	GC17M081887	2.721160412	https://www.genecards.org/cgi-bin/carddisp.pl?gene=ALYREF
CD55	CD55 Molecule (Cromer Blood Group)	Protein Coding	P08174	62	GC01P207321	2.720891714	https://www.genecards.org/cgi-bin/carddisp.pl?gene=CD55
ITLN1	Intelectin 1	Protein Coding	Q8WWA0	50	GC01M160876	2.714588881	https://www.genecards.org/cgi-bin/carddisp.pl?gene=ITLN1
ACY3	Aminoacylase 3	Protein Coding	Q96HD9	48	GC11M067642	2.714588881	https://www.genecards.org/cgi-bin/carddisp.pl?gene=ACY3
SYPL1	Synaptophysin Like 1	Protein Coding	Q16563	48	GC07M106090	2.714588881	https://www.genecards.org/cgi-bin/carddisp.pl?gene=SYPL1
GPR155	G Protein-Coupled Receptor 155	Protein Coding	Q7Z3F1	47	GC02M174431	2.714588881	https://www.genecards.org/cgi-bin/carddisp.pl?gene=GPR155
PTER	Phosphotriesterase Related	Protein Coding	Q96BW5	47	GC10P016436	2.714588881	https://www.genecards.org/cgi-bin/carddisp.pl?gene=PTER
HSPA12A	Heat Shock Protein Family A (Hsp70) Member 12A	Protein Coding	O43301	46	GC10M116671	2.714588881	https://www.genecards.org/cgi-bin/carddisp.pl?gene=HSPA12A
CLRN3	Clarin 3	Protein Coding	Q8NCR9	44	GC10M127877	2.714588881	https://www.genecards.org/cgi-bin/carddisp.pl?gene=CLRN3
SAT2	Spermidine/Spermine N1-Acetyltransferase Family Member 2	Protein Coding	Q96F10	43	GC17M007626	2.714588881	https://www.genecards.org/cgi-bin/carddisp.pl?gene=SAT2
SCRN2	Secernin 2	Protein Coding	Q96FV2	43	GC17M047837	2.714588881	https://www.genecards.org/cgi-bin/carddisp.pl?gene=SCRN2
PDZK1IP1	PDZK1 Interacting Protein 1	Protein Coding	Q13113	42	GC01M047183	2.714588881	https://www.genecards.org/cgi-bin/carddisp.pl?gene=PDZK1IP1
CYSTM1	Cysteine Rich Transmembrane Module Containing 1	Protein Coding	Q9H1C7	37	GC05P155458	2.714588881	https://www.genecards.org/cgi-bin/carddisp.pl?gene=CYSTM1
PRXL2B	Peroxiredoxin Like 2B	Protein Coding	Q8TBF2	35	GC01P059930	2.714588881	https://www.genecards.org/cgi-bin/carddisp.pl?gene=PRXL2B
DDX3X	DEAD-Box Helicase 3 X-Linked	Protein Coding	O00571	62	GC0XP041333	2.713573217	https://www.genecards.org/cgi-bin/carddisp.pl?gene=DDX3X
ANXA5	Annexin A5	Protein Coding	P08758	59	GC04M121667	2.713573217	https://www.genecards.org/cgi-bin/carddisp.pl?gene=ANXA5
GOT1	Glutamic-Oxaloacetic Transaminase 1	Protein Coding	P17174	58	GC10M099396	2.713573217	https://www.genecards.org/cgi-bin/carddisp.pl?gene=GOT1
AQP2	Aquaporin 2	Protein Coding	P41181	61	GC12P049950	2.707371712	https://www.genecards.org/cgi-bin/carddisp.pl?gene=AQP2
FN1	Fibronectin 1	Protein Coding	P02751	63	GC02M215360	2.705339909	https://www.genecards.org/cgi-bin/carddisp.pl?gene=FN1
TUBB3	Tubulin Beta 3 Class III	Protein Coding	Q13509	63	GC16P107097	2.704178095	https://www.genecards.org/cgi-bin/carddisp.pl?gene=TUBB3
FLOT1	Flotillin 1	Protein Coding	O75955	54	GC06M100225	2.696773767	https://www.genecards.org/cgi-bin/carddisp.pl?gene=FLOT1
PARK7	Parkinsonism Associated Deglycase	Protein Coding	Q99497	60	GC01P060126	2.696491957	https://www.genecards.org/cgi-bin/carddisp.pl?gene=PARK7
RAB35	RAB35, Member RAS Oncogene Family	Protein Coding	Q15286	51	GC12M120096	2.696491957	https://www.genecards.org/cgi-bin/carddisp.pl?gene=RAB35
ROBO4	Roundabout Guidance Receptor 4	Protein Coding	Q8WZ75	55	GC11M124883	2.695355654	https://www.genecards.org/cgi-bin/carddisp.pl?gene=ROBO4
C1RL	Complement C1r Subcomponent Like	Protein Coding	Q9NZP8	50	GC12M032907	2.695355654	https://www.genecards.org/cgi-bin/carddisp.pl?gene=C1RL
CD248	CD248 Molecule	Protein Coding	Q9HCU0	48	GC11M066314	2.695355654	https://www.genecards.org/cgi-bin/carddisp.pl?gene=CD248
GLOD4	Glyoxalase Domain Containing 4	Protein Coding	Q9HC38	45	GC17M000757	2.695355654	https://www.genecards.org/cgi-bin/carddisp.pl?gene=GLOD4
CILP2	Cartilage Intermediate Layer Protein 2	Protein Coding	Q8IUL8	44	GC19P019538	2.695355654	https://www.genecards.org/cgi-bin/carddisp.pl?gene=CILP2
PLBD2	Phospholipase B Domain Containing 2	Protein Coding	Q8NHP8	44	GC12P113358	2.695355654	https://www.genecards.org/cgi-bin/carddisp.pl?gene=PLBD2
ACTBL2	Actin Beta Like 2	Protein Coding	Q562R1	43	GC05M057480	2.695355654	https://www.genecards.org/cgi-bin/carddisp.pl?gene=ACTBL2
ISLR	Immunoglobulin Superfamily Containing Leucine Rich Repeat	Protein Coding	O14498	43	GC15P074173	2.695355654	https://www.genecards.org/cgi-bin/carddisp.pl?gene=ISLR
ENDOD1	Endonuclease Domain Containing 1	Protein Coding	O94919	40	GC11P095089	2.695355654	https://www.genecards.org/cgi-bin/carddisp.pl?gene=ENDOD1
IGLV2-14	Immunoglobulin Lambda Variable 2-14	Protein Coding	P01704	25	GC22P081006	2.695355654	https://www.genecards.org/cgi-bin/carddisp.pl?gene=IGLV2-14
IGLV3-19	Immunoglobulin Lambda Variable 3-19	Protein Coding	P01714	25	GC22P081000	2.695355654	https://www.genecards.org/cgi-bin/carddisp.pl?gene=IGLV3-19
SOD1	Superoxide Dismutase 1	Protein Coding	P00441	66	GC21P031659	2.694835186	https://www.genecards.org/cgi-bin/carddisp.pl?gene=SOD1
GPI	Glucose-6-Phosphate Isomerase	Protein Coding	P06744	59	GC19P034359	2.687778234	https://www.genecards.org/cgi-bin/carddisp.pl?gene=GPI
CD14	CD14 Molecule	Protein Coding	P08571	59	GC05M140631	2.685563564	https://www.genecards.org/cgi-bin/carddisp.pl?gene=CD14
RPS18	Ribosomal Protein S18	Protein Coding	P62269	50	GC06P156305	2.685563564	https://www.genecards.org/cgi-bin/carddisp.pl?gene=RPS18
HNRNPK	Heterogeneous Nuclear Ribonucleoprotein K	Protein Coding	P61978	58	GC09M112904	2.67894268	https://www.genecards.org/cgi-bin/carddisp.pl?gene=HNRNPK
IST1	IST1 Factor Associated With ESCRT-III	Protein Coding	P53990	50	GC16P106119	2.67894268	https://www.genecards.org/cgi-bin/carddisp.pl?gene=IST1
DHX36	DEAH-Box Helicase 36	Protein Coding	Q9H2U1	52	GC03M154272	2.675690174	https://www.genecards.org/cgi-bin/carddisp.pl?gene=DHX36
SLC12A1	Solute Carrier Family 12 Member 1	Protein Coding	Q13621	61	GC15P175308	2.674569368	https://www.genecards.org/cgi-bin/carddisp.pl?gene=SLC12A1
TOLLIP	Toll Interacting Protein	Protein Coding	Q9H0E2	56	GC11M001274	2.670258045	https://www.genecards.org/cgi-bin/carddisp.pl?gene=TOLLIP
TNF	Tumor Necrosis Factor	Protein Coding	P01375	65	GC06P156244	2.670186043	https://www.genecards.org/cgi-bin/carddisp.pl?gene=TNF
PFN1	Profilin 1	Protein Coding	P07737	59	GC17M004945	2.669979811	https://www.genecards.org/cgi-bin/carddisp.pl?gene=PFN1
CFL1	Cofilin 1	Protein Coding	P23528	58	GC11M065823	2.669979811	https://www.genecards.org/cgi-bin/carddisp.pl?gene=CFL1
NHERF1	NHERF Family PDZ Scaffold Protein 1	Protein Coding	O14745	56	GC17P134560	2.669979811	https://www.genecards.org/cgi-bin/carddisp.pl?gene=NHERF1
PCBP1	Poly(RC) Binding Protein 1	Protein Coding	Q15365	55	GC02P070087	2.669979811	https://www.genecards.org/cgi-bin/carddisp.pl?gene=PCBP1
TAGLN2	Transgelin 2	Protein Coding	P37802	53	GC01M159918	2.669979811	https://www.genecards.org/cgi-bin/carddisp.pl?gene=TAGLN2
TKT	Transketolase	Protein Coding	P29401	58	GC03M053224	2.66088438	https://www.genecards.org/cgi-bin/carddisp.pl?gene=TKT
PRNP	Prion Protein (Kanno Blood Group)	Protein Coding	F7VJQ1	61	GC20P004686	2.658744335	https://www.genecards.org/cgi-bin/carddisp.pl?gene=PRNP
PRDX1	Peroxiredoxin 1	Protein Coding	Q06830	62	GC01M045828	2.656476974	https://www.genecards.org/cgi-bin/carddisp.pl?gene=PRDX1
CRYAB	Crystallin Alpha B	Protein Coding	P02511	58	GC11M111908	2.642497063	https://www.genecards.org/cgi-bin/carddisp.pl?gene=CRYAB
LAMP2	Lysosomal Associated Membrane Protein 2	Protein Coding	P13473	57	GC0XM120426	2.640699148	https://www.genecards.org/cgi-bin/carddisp.pl?gene=LAMP2
RAB22A	RAB22A, Member RAS Oncogene Family	Protein Coding	Q9UL26	42	GC20P058309	2.634511709	https://www.genecards.org/cgi-bin/carddisp.pl?gene=RAB22A
EZH2	Enhancer Of Zeste 2 Polycomb Repressive Complex 2 Subunit	Protein Coding	Q15910	66	GC07M148807	2.63265729	https://www.genecards.org/cgi-bin/carddisp.pl?gene=EZH2
SLAMF1	Signaling Lymphocytic Activation Molecule Family Member 1	Protein Coding	Q13291	53	GC01M160608	2.623216629	https://www.genecards.org/cgi-bin/carddisp.pl?gene=SLAMF1
LY75	Lymphocyte Antigen 75	Protein Coding	O60449	50	GC02M159803	2.623216629	https://www.genecards.org/cgi-bin/carddisp.pl?gene=LY75
BRK1	BRICK1 Subunit Of SCAR/WAVE Actin Nucleating Complex	Protein Coding	Q8WUW1	49	GC03P010115	2.623216629	https://www.genecards.org/cgi-bin/carddisp.pl?gene=BRK1
CD101	CD101 Molecule	Protein Coding	Q93033	49	GC01P117001	2.623216629	https://www.genecards.org/cgi-bin/carddisp.pl?gene=CD101
SLC3A2	Solute Carrier Family 3 Member 2	Protein Coding	P08195	55	GC11P062856	2.616453409	https://www.genecards.org/cgi-bin/carddisp.pl?gene=SLC3A2
MARCKS	Myristoylated Alanine Rich Protein Kinase C Substrate	Protein Coding	P29966	52	GC06P113857	2.61318326	https://www.genecards.org/cgi-bin/carddisp.pl?gene=MARCKS
HLA-A	Major Histocompatibility Complex, Class I, A	Protein Coding	P04439	58	GC06P156203	2.611665249	https://www.genecards.org/cgi-bin/carddisp.pl?gene=HLA-A
CHMP3	Charged Multivesicular Body Protein 3	Protein Coding	Q9Y3E7	50	GC02M086505	2.611228228	https://www.genecards.org/cgi-bin/carddisp.pl?gene=CHMP3
NCKAP1	NCK Associated Protein 1	Protein Coding	Q9Y2A7	52	GC02M182909	2.603983402	https://www.genecards.org/cgi-bin/carddisp.pl?gene=NCKAP1
CAV1	Caveolin 1	Protein Coding	Q03135	61	GC07P116524	2.599682331	https://www.genecards.org/cgi-bin/carddisp.pl?gene=CAV1
ADAM17	ADAM Metallopeptidase Domain 17	Protein Coding	P78536	63	GC02M009488	2.59947443	https://www.genecards.org/cgi-bin/carddisp.pl?gene=ADAM17
HLA-DRA	Major Histocompatibility Complex, Class II, DR Alpha	Protein Coding	P01903	58	GC06P032439	2.5973382	https://www.genecards.org/cgi-bin/carddisp.pl?gene=HLA-DRA
A2M	Alpha-2-Macroglobulin	Protein Coding	P01023	59	GC12M009067	2.591217995	https://www.genecards.org/cgi-bin/carddisp.pl?gene=A2M
ZC3HAV1	Zinc Finger CCCH-Type Containing, Antiviral 1	Protein Coding	Q7Z2W4	49	GC07M139127	2.585645437	https://www.genecards.org/cgi-bin/carddisp.pl?gene=ZC3HAV1
ELAVL1	ELAV Like RNA Binding Protein 1	Protein Coding	Q15717	54	GC19M007958	2.584877968	https://www.genecards.org/cgi-bin/carddisp.pl?gene=ELAVL1
LGALS9	Galectin 9	Protein Coding	O00182	51	GC17P027629	2.584877968	https://www.genecards.org/cgi-bin/carddisp.pl?gene=LGALS9
VTN	Vitronectin	Protein Coding	P04004	56	GC17M088839	2.582255363	https://www.genecards.org/cgi-bin/carddisp.pl?gene=VTN
ITGAV	Integrin Subunit Alpha V	Protein Coding	P06756	60	GC02P186589	2.575965405	https://www.genecards.org/cgi-bin/carddisp.pl?gene=ITGAV
IL6	Interleukin 6	Protein Coding	P05231	63	GC07P022725	2.574941397	https://www.genecards.org/cgi-bin/carddisp.pl?gene=IL6
ATP6V1B1	ATPase H+ Transporting V1 Subunit B1	Protein Coding	P15313	55	GC02P070935	2.573159695	https://www.genecards.org/cgi-bin/carddisp.pl?gene=ATP6V1B1
RHBDD1	Rhomboid Domain Containing 1	Protein Coding	Q8TEB9	41	GC02P226884	2.555505514	https://www.genecards.org/cgi-bin/carddisp.pl?gene=RHBDD1
HSPB1	Heat Shock Protein Family B (Small) Member 1	Protein Coding	P04792	64	GC07P076302	2.554545403	https://www.genecards.org/cgi-bin/carddisp.pl?gene=HSPB1
AKR1A1	Aldo-Keto Reductase Family 1 Member A1	Protein Coding	P14550	56	GC01P045550	2.554545403	https://www.genecards.org/cgi-bin/carddisp.pl?gene=AKR1A1
VPS28	VPS28 Subunit Of ESCRT-I	Protein Coding	Q9UK41	50	GC08M147005	2.554545403	https://www.genecards.org/cgi-bin/carddisp.pl?gene=VPS28
EXPH5	Exophilin 5	Protein Coding	Q8NEV8	46	GC11M108505	2.554516792	https://www.genecards.org/cgi-bin/carddisp.pl?gene=EXPH5
NPNT	Nephronectin	Protein Coding	Q6UXI9	49	GC04P105894	2.547508955	https://www.genecards.org/cgi-bin/carddisp.pl?gene=NPNT
IGLC3	Immunoglobulin Lambda Constant 3 (Kern-Oz+ Marker)	Protein Coding	P0DOY3	24	GC22P081017	2.547508955	https://www.genecards.org/cgi-bin/carddisp.pl?gene=IGLC3
HSPA5	Heat Shock Protein Family A (Hsp70) Member 5	Protein Coding	P11021	61	GC09M125234	2.545012712	https://www.genecards.org/cgi-bin/carddisp.pl?gene=HSPA5
ZFP36	ZFP36 Ring Finger Protein	Protein Coding	P26651	49	GC19P039406	2.544779778	https://www.genecards.org/cgi-bin/carddisp.pl?gene=ZFP36
USP36	Ubiquitin Specific Peptidase 36	Protein Coding	Q9P275	50	GC17M078787	2.541678667	https://www.genecards.org/cgi-bin/carddisp.pl?gene=USP36
RPS2	Ribosomal Protein S2	Protein Coding	P15880	52	GC16M026895	2.535413027	https://www.genecards.org/cgi-bin/carddisp.pl?gene=RPS2
RPLP2	Ribosomal Protein Lateral Stalk Subunit P2	Protein Coding	P05387	51	GC11P014061	2.535413027	https://www.genecards.org/cgi-bin/carddisp.pl?gene=RPLP2
LCN2	Lipocalin 2	Protein Coding	P80188	58	GC09P128149	2.535320044	https://www.genecards.org/cgi-bin/carddisp.pl?gene=LCN2
NCL	Nucleolin	Protein Coding	P19338	56	GC02M231453	2.535320044	https://www.genecards.org/cgi-bin/carddisp.pl?gene=NCL
FLOT2	Flotillin 2	Protein Coding	Q14254	51	GC17M088845	2.535320044	https://www.genecards.org/cgi-bin/carddisp.pl?gene=FLOT2
MYOF	Myoferlin	Protein Coding	Q9NZM1	55	GC10M093306	2.535176277	https://www.genecards.org/cgi-bin/carddisp.pl?gene=MYOF
MYH13	Myosin Heavy Chain 13	Protein Coding	Q9UKX3	48	GC17M010300	2.529444695	https://www.genecards.org/cgi-bin/carddisp.pl?gene=MYH13
CIB1	Calcium And Integrin Binding 1	Protein Coding	Q99828	54	GC15M090229	2.525458813	https://www.genecards.org/cgi-bin/carddisp.pl?gene=CIB1
VDAC1	Voltage Dependent Anion Channel 1	Protein Coding	P21796	58	GC05M133975	2.51684618	https://www.genecards.org/cgi-bin/carddisp.pl?gene=VDAC1
CCT3	Chaperonin Containing TCP1 Subunit 3	Protein Coding	P49368	54	GC01M156308	2.51684618	https://www.genecards.org/cgi-bin/carddisp.pl?gene=CCT3
RPE	Ribulose-5-Phosphate-3-Epimerase	Protein Coding	Q96AT9	49	GC02P210002	2.510211468	https://www.genecards.org/cgi-bin/carddisp.pl?gene=RPE
MMP9	Matrix Metallopeptidase 9	Protein Coding	P14780	66	GC20P046008	2.507466316	https://www.genecards.org/cgi-bin/carddisp.pl?gene=MMP9
CDC42	Cell Division Cycle 42	Protein Coding	P60953	63	GC01P022052	2.507466316	https://www.genecards.org/cgi-bin/carddisp.pl?gene=CDC42
GNB1	G Protein Subunit Beta 1	Protein Coding	P62873	58	GC01M001785	2.507466316	https://www.genecards.org/cgi-bin/carddisp.pl?gene=GNB1
EPS8	EGFR Pathway Substrate 8, Signaling Adaptor	Protein Coding	Q12929	56	GC12M033190	2.507466316	https://www.genecards.org/cgi-bin/carddisp.pl?gene=EPS8
H4C1	H4 Clustered Histone 1	Protein Coding	P62805	47	GC06P156031	2.507466316	https://www.genecards.org/cgi-bin/carddisp.pl?gene=H4C1
ABCB6	ATP Binding Cassette Subfamily B Member 6 (LAN Blood Group)	Protein Coding	Q9NP58	57	GC02M219209	2.504853964	https://www.genecards.org/cgi-bin/carddisp.pl?gene=ABCB6
CDH1	Cadherin 1	Protein Coding	P12830	62	GC16P068737	2.502818108	https://www.genecards.org/cgi-bin/carddisp.pl?gene=CDH1
LDHA	Lactate Dehydrogenase A	Protein Coding	P00338	63	GC11P018394	2.497933626	https://www.genecards.org/cgi-bin/carddisp.pl?gene=LDHA
PPIB	Peptidylprolyl Isomerase B	Protein Coding	P23284	62	GC15M064155	2.497933626	https://www.genecards.org/cgi-bin/carddisp.pl?gene=PPIB
ATP5F1B	ATP Synthase F1 Subunit Beta	Protein Coding	P06576	58	GC12M059859	2.497933626	https://www.genecards.org/cgi-bin/carddisp.pl?gene=ATP5F1B
ARF6	ADP Ribosylation Factor 6	Protein Coding	P62330	56	GC14P052253	2.497933626	https://www.genecards.org/cgi-bin/carddisp.pl?gene=ARF6
IQGAP1	IQ Motif Containing GTPase Activating Protein 1	Protein Coding	P46940	55	GC15P090388	2.497933626	https://www.genecards.org/cgi-bin/carddisp.pl?gene=IQGAP1
PDCD4	Programmed Cell Death 4	Protein Coding	Q53EL6	55	GC10P110871	2.495666981	https://www.genecards.org/cgi-bin/carddisp.pl?gene=PDCD4
RPL11	Ribosomal Protein L11	Protein Coding	P62913	60	GC01P023691	2.494767666	https://www.genecards.org/cgi-bin/carddisp.pl?gene=RPL11
RPS3	Ribosomal Protein S3	Protein Coding	P23396	55	GC11P099432	2.494767666	https://www.genecards.org/cgi-bin/carddisp.pl?gene=RPS3
RPL22	Ribosomal Protein L22	Protein Coding	P35268	52	GC01M019632	2.494767666	https://www.genecards.org/cgi-bin/carddisp.pl?gene=RPL22
RPL31	Ribosomal Protein L31	Protein Coding	P62899	52	GC02P101003	2.494767666	https://www.genecards.org/cgi-bin/carddisp.pl?gene=RPL31
POTEF	POTE Ankyrin Domain Family Member F	Protein Coding	A5A3E0	40	GC02M130073	2.489547729	https://www.genecards.org/cgi-bin/carddisp.pl?gene=POTEF
IGHG4	Immunoglobulin Heavy Constant Gamma 4 (G4m Marker)	Protein Coding	P01861	39	GC14M122253	2.489547729	https://www.genecards.org/cgi-bin/carddisp.pl?gene=IGHG4
IGHD	Immunoglobulin Heavy Constant Delta	Protein Coding	P01880	37	GC14M122261	2.489547729	https://www.genecards.org/cgi-bin/carddisp.pl?gene=IGHD
IGHG3	Immunoglobulin Heavy Constant Gamma 3 (G3m Marker)	Protein Coding	P01860	37	GC14M122259	2.489547729	https://www.genecards.org/cgi-bin/carddisp.pl?gene=IGHG3
GPM6A	Glycoprotein M6A	Protein Coding	P51674	51	GC04M175632	2.489473104	https://www.genecards.org/cgi-bin/carddisp.pl?gene=GPM6A
UBA1	Ubiquitin Like Modifier Activating Enzyme 1	Protein Coding	P22314	61	GC0XP047190	2.488240957	https://www.genecards.org/cgi-bin/carddisp.pl?gene=UBA1
ATP6V1A	ATPase H+ Transporting V1 Subunit A	Protein Coding	P38606	58	GC03P113796	2.488240957	https://www.genecards.org/cgi-bin/carddisp.pl?gene=ATP6V1A
PEBP1	Phosphatidylethanolamine Binding Protein 1	Protein Coding	P30086	58	GC12P118158	2.488240957	https://www.genecards.org/cgi-bin/carddisp.pl?gene=PEBP1
CST3	Cystatin C	Protein Coding	P01034	56	GC20M024131	2.488240957	https://www.genecards.org/cgi-bin/carddisp.pl?gene=CST3
ACTR2	Actin Related Protein 2	Protein Coding	P61160	54	GC02P065227	2.488240957	https://www.genecards.org/cgi-bin/carddisp.pl?gene=ACTR2
ANXA7	Annexin A7	Protein Coding	P20073	54	GC10M073375	2.488240957	https://www.genecards.org/cgi-bin/carddisp.pl?gene=ANXA7
MELTF	Melanotransferrin	Protein Coding	P08582	53	GC03M196980	2.488240957	https://www.genecards.org/cgi-bin/carddisp.pl?gene=MELTF
ANO6	Anoctamin 6	Protein Coding	Q4KMQ2	52	GC12P045215	2.488240957	https://www.genecards.org/cgi-bin/carddisp.pl?gene=ANO6
EHD1	EH Domain Containing 1	Protein Coding	Q9H4M9	52	GC11M132763	2.488240957	https://www.genecards.org/cgi-bin/carddisp.pl?gene=EHD1
ANXA4	Annexin A4	Protein Coding	P09525	51	GC02P069659	2.488240957	https://www.genecards.org/cgi-bin/carddisp.pl?gene=ANXA4
CAP1	Cyclase Associated Actin Cytoskeleton Regulatory Protein 1	Protein Coding	Q01518	51	GC01P062028	2.488240957	https://www.genecards.org/cgi-bin/carddisp.pl?gene=CAP1
CAPZB	Capping Actin Protein Of Muscle Z-Line Subunit Beta	Protein Coding	P47756	50	GC01M020365	2.488240957	https://www.genecards.org/cgi-bin/carddisp.pl?gene=CAPZB
ITGA4	Integrin Subunit Alpha 4	Protein Coding	P13612	62	GC02P181483	2.480163813	https://www.genecards.org/cgi-bin/carddisp.pl?gene=ITGA4
ANPEP	Alanyl Aminopeptidase, Membrane	Protein Coding	P15144	62	GC15M089784	2.478379726	https://www.genecards.org/cgi-bin/carddisp.pl?gene=ANPEP
GNB2	G Protein Subunit Beta 2	Protein Coding	P62879	56	GC07P100673	2.478379726	https://www.genecards.org/cgi-bin/carddisp.pl?gene=GNB2
CCT2	Chaperonin Containing TCP1 Subunit 2	Protein Coding	P78371	53	GC12P069585	2.478379726	https://www.genecards.org/cgi-bin/carddisp.pl?gene=CCT2
CCT4	Chaperonin Containing TCP1 Subunit 4	Protein Coding	P50991	51	GC02M061868	2.478379726	https://www.genecards.org/cgi-bin/carddisp.pl?gene=CCT4
CLU	Clusterin	Protein Coding	P10909	60	GC08M027596	2.473357677	https://www.genecards.org/cgi-bin/carddisp.pl?gene=CLU
LDHB	Lactate Dehydrogenase B	Protein Coding	P07195	57	GC12M021635	2.468340635	https://www.genecards.org/cgi-bin/carddisp.pl?gene=LDHB
ATP1A1	ATPase Na+/K+ Transporting Subunit Alpha 1	Protein Coding	P05023	62	GC01P116372	2.464771509	https://www.genecards.org/cgi-bin/carddisp.pl?gene=ATP1A1
PGK1	Phosphoglycerate Kinase 1	Protein Coding	P00558	62	GC0XP078216	2.464771509	https://www.genecards.org/cgi-bin/carddisp.pl?gene=PGK1
AQP1	Aquaporin 1 (Colton Blood Group)	Protein Coding	P29972	60	GC07P030911	2.464771509	https://www.genecards.org/cgi-bin/carddisp.pl?gene=AQP1
AHSG	Alpha 2-HS Glycoprotein	Protein Coding	P02765	57	GC03P186673	2.463318586	https://www.genecards.org/cgi-bin/carddisp.pl?gene=AHSG
GSTP1	Glutathione S-Transferase Pi 1	Protein Coding	P09211	62	GC11P067583	2.458113909	https://www.genecards.org/cgi-bin/carddisp.pl?gene=GSTP1
MTHFD1	Methylenetetrahydrofolate Dehydrogenase, Cyclohydrolase And Formyltetrahydrofolate Synthetase 1	Protein Coding	P11586	58	GC14P064388	2.458113909	https://www.genecards.org/cgi-bin/carddisp.pl?gene=MTHFD1
ACTN1	Actinin Alpha 1	Protein Coding	P12814	62	GC14M068874	2.457579851	https://www.genecards.org/cgi-bin/carddisp.pl?gene=ACTN1
CXCR4	C-X-C Motif Chemokine Receptor 4	Protein Coding	P61073	65	GC02M136114	2.455391407	https://www.genecards.org/cgi-bin/carddisp.pl?gene=CXCR4
GNAI2	G Protein Subunit Alpha I2	Protein Coding	P04899	59	GC03P050226	2.455391407	https://www.genecards.org/cgi-bin/carddisp.pl?gene=GNAI2
IGKV3D-11	Immunoglobulin Kappa Variable 3D-11	Protein Coding	A0A0A0MRZ8	16	GC02P090172	2.451569319	https://www.genecards.org/cgi-bin/carddisp.pl?gene=IGKV3D-11
MYL6	Myosin Light Chain 6	Protein Coding	P60660	51	GC12P056158	2.450818539	https://www.genecards.org/cgi-bin/carddisp.pl?gene=MYL6
PALS2	Protein Associated With LIN7 2, MAGUK P55 Family Member	Protein Coding	Q9NZW5	43	GC07P024587	2.448744297	https://www.genecards.org/cgi-bin/carddisp.pl?gene=PALS2
MYC	MYC Proto-Oncogene, BHLH Transcription Factor	Protein Coding	P01106	65	GC08P127735	2.44855547	https://www.genecards.org/cgi-bin/carddisp.pl?gene=MYC
CCT8	Chaperonin Containing TCP1 Subunit 8	Protein Coding	P50990	51	GC21M029055	2.44768858	https://www.genecards.org/cgi-bin/carddisp.pl?gene=CCT8
IGSF8	Immunoglobulin Superfamily Member 8	Protein Coding	Q969P0	46	GC01M165298	2.44768858	https://www.genecards.org/cgi-bin/carddisp.pl?gene=IGSF8
TFRC	Transferrin Receptor	Protein Coding	P02786	63	GC03M196576	2.44624424	https://www.genecards.org/cgi-bin/carddisp.pl?gene=TFRC
CD82	CD82 Molecule	Protein Coding	P27701	56	GC11P044564	2.445858955	https://www.genecards.org/cgi-bin/carddisp.pl?gene=CD82
HLA-B	Major Histocompatibility Complex, Class I, B	Protein Coding	P01889	59	GC06M100255	2.439925194	https://www.genecards.org/cgi-bin/carddisp.pl?gene=HLA-B
CYB5R1	Cytochrome B5 Reductase 1	Protein Coding	Q9UHQ9	52	GC01M202964	2.438072681	https://www.genecards.org/cgi-bin/carddisp.pl?gene=CYB5R1
THSD4	Thrombospondin Type 1 Domain Containing 4	Protein Coding	Q6ZMP0	50	GC15P071096	2.438072681	https://www.genecards.org/cgi-bin/carddisp.pl?gene=THSD4
C1QTNF3	C1q And TNF Related 3	Protein Coding	Q9BXJ4	47	GC05M034017	2.438072681	https://www.genecards.org/cgi-bin/carddisp.pl?gene=C1QTNF3
METRNL	Meteorin Like, Glial Cell Differentiation Regulator	Protein Coding	Q641Q3	45	GC17P083079	2.438072681	https://www.genecards.org/cgi-bin/carddisp.pl?gene=METRNL
NXPE4	Neurexophilin And PC-Esterase Domain Family Member 4	Protein Coding	Q6UWF7	39	GC11M114570	2.438072681	https://www.genecards.org/cgi-bin/carddisp.pl?gene=NXPE4
TPRG1L	Tumor Protein P63 Regulated 1 Like	Protein Coding	Q5T0D9	37	GC01P059951	2.438072681	https://www.genecards.org/cgi-bin/carddisp.pl?gene=TPRG1L
C5orf46	Chromosome 5 Open Reading Frame 46	Protein Coding	Q6UWT4	35	GC05M147880	2.438072681	https://www.genecards.org/cgi-bin/carddisp.pl?gene=C5orf46
PRR27	Proline Rich 27	Protein Coding	Q6MZM9	34	GC04P070183	2.438072681	https://www.genecards.org/cgi-bin/carddisp.pl?gene=PRR27
EZR	Ezrin	Protein Coding	P15311	59	GC06M158765	2.43705225	https://www.genecards.org/cgi-bin/carddisp.pl?gene=EZR
RPL30	Ribosomal Protein L30	Protein Coding	P62888	51	GC08M098024	2.43705225	https://www.genecards.org/cgi-bin/carddisp.pl?gene=RPL30
PDCD6	Programmed Cell Death 6	Protein Coding	O75340	48	GC05P004301	2.43705225	https://www.genecards.org/cgi-bin/carddisp.pl?gene=PDCD6
LAMC1	Laminin Subunit Gamma 1	Protein Coding	P11047	56	GC01P183023	2.430685759	https://www.genecards.org/cgi-bin/carddisp.pl?gene=LAMC1
MDH2	Malate Dehydrogenase 2	Protein Coding	P40926	60	GC07P076048	2.426192284	https://www.genecards.org/cgi-bin/carddisp.pl?gene=MDH2
RPL24	Ribosomal Protein L24	Protein Coding	P83731	47	GC03M101681	2.420024872	https://www.genecards.org/cgi-bin/carddisp.pl?gene=RPL24
KHSRP	KH-Type Splicing Regulatory Protein	Protein Coding	Q92945	54	GC19M006413	2.414218903	https://www.genecards.org/cgi-bin/carddisp.pl?gene=KHSRP
TBC1D10A	TBC1 Domain Family Member 10A	Protein Coding	Q9BXI6	44	GC22M030291	2.412071466	https://www.genecards.org/cgi-bin/carddisp.pl?gene=TBC1D10A
ATP5F1A	ATP Synthase F1 Subunit Alpha	Protein Coding	P25705	59	GC18M046081	2.409798145	https://www.genecards.org/cgi-bin/carddisp.pl?gene=ATP5F1A
PRSS8	Serine Protease 8	Protein Coding	Q16651	57	GC16M045829	2.409798145	https://www.genecards.org/cgi-bin/carddisp.pl?gene=PRSS8
DSP	Desmoplakin	Protein Coding	P15924	63	GC06P007541	2.406039238	https://www.genecards.org/cgi-bin/carddisp.pl?gene=DSP
GPC1	Glypican 1	Protein Coding	P35052	55	GC02P240435	2.406039238	https://www.genecards.org/cgi-bin/carddisp.pl?gene=GPC1
IFNG	Interferon Gamma	Protein Coding	P01579	63	GC12M068154	2.399701118	https://www.genecards.org/cgi-bin/carddisp.pl?gene=IFNG
SLC6A13	Solute Carrier Family 6 Member 13	Protein Coding	Q9NSD5	54	GC12M000200	2.398175716	https://www.genecards.org/cgi-bin/carddisp.pl?gene=SLC6A13
GK2	Glycerol Kinase 2	Protein Coding	Q14410	52	GC04M079406	2.398175716	https://www.genecards.org/cgi-bin/carddisp.pl?gene=GK2
CALML3	Calmodulin Like 3	Protein Coding	P27482	51	GC10P005524	2.398175716	https://www.genecards.org/cgi-bin/carddisp.pl?gene=CALML3
CTDSPL	CTD Small Phosphatase Like	Protein Coding	O15194	49	GC03P037861	2.398175716	https://www.genecards.org/cgi-bin/carddisp.pl?gene=CTDSPL
SLC12A9	Solute Carrier Family 12 Member 9	Protein Coding	Q9BXP2	48	GC07P100826	2.398175716	https://www.genecards.org/cgi-bin/carddisp.pl?gene=SLC12A9
PM20D1	Peptidase M20 Domain Containing 1	Protein Coding	Q6GTS8	47	GC01M205829	2.398175716	https://www.genecards.org/cgi-bin/carddisp.pl?gene=PM20D1
SLC5A9	Solute Carrier Family 5 Member 9	Protein Coding	Q2M3M2	47	GC01P048222	2.398175716	https://www.genecards.org/cgi-bin/carddisp.pl?gene=SLC5A9
TMEM38A	Transmembrane Protein 38A	Protein Coding	Q9H6F2	47	GC19P016661	2.398175716	https://www.genecards.org/cgi-bin/carddisp.pl?gene=TMEM38A
DNHD1	Dynein Heavy Chain Domain 1	Protein Coding	Q96M86	46	GC11P006497	2.398175716	https://www.genecards.org/cgi-bin/carddisp.pl?gene=DNHD1
STXBP4	Syntaxin Binding Protein 4	Protein Coding	Q6ZWJ1	46	GC17P054968	2.398175716	https://www.genecards.org/cgi-bin/carddisp.pl?gene=STXBP4
ZNHIT6	Zinc Finger HIT-Type Containing 6	Protein Coding	Q9NWK9	46	GC01M085649	2.398175716	https://www.genecards.org/cgi-bin/carddisp.pl?gene=ZNHIT6
COBLL1	Cordon-Bleu WH2 Repeat Protein Like 1	Protein Coding	Q53SF7	45	GC02M164654	2.398175716	https://www.genecards.org/cgi-bin/carddisp.pl?gene=COBLL1
SERINC2	Serine Incorporator 2	Protein Coding	Q96SA4	45	GC01P031409	2.398175716	https://www.genecards.org/cgi-bin/carddisp.pl?gene=SERINC2
TBC1D21	TBC1 Domain Family Member 21	Protein Coding	Q8IYX1	43	GC15P073873	2.398175716	https://www.genecards.org/cgi-bin/carddisp.pl?gene=TBC1D21
BEND7	BEN Domain Containing 7	Protein Coding	Q8N7W2	41	GC10M013392	2.398175716	https://www.genecards.org/cgi-bin/carddisp.pl?gene=BEND7
EML5	EMAP Like 5	Protein Coding	Q05BV3	41	GC14M122402	2.398175716	https://www.genecards.org/cgi-bin/carddisp.pl?gene=EML5
ENPP4	Ectonucleotide Pyrophosphatase/Phosphodiesterase 4	Protein Coding	Q9Y6X5	40	GC06P046129	2.398175716	https://www.genecards.org/cgi-bin/carddisp.pl?gene=ENPP4
RAB19	RAB19, Member RAS Oncogene Family	Protein Coding	A4D1S5	40	GC07P140404	2.398175716	https://www.genecards.org/cgi-bin/carddisp.pl?gene=RAB19
MTNAP1	Mitochondrial Nucleoid Associated Protein 1	Protein Coding	Q9BSJ5	39	GC17P073232	2.398175716	https://www.genecards.org/cgi-bin/carddisp.pl?gene=MTNAP1
FAM209A	Family With Sequence Similarity 209 Member A	Protein Coding	Q5JX71	37	GC20P056517	2.398175716	https://www.genecards.org/cgi-bin/carddisp.pl?gene=FAM209A
PRKRIP1	PRKR Interacting Protein 1	Protein Coding	Q9H875	37	GC07P108857	2.398175716	https://www.genecards.org/cgi-bin/carddisp.pl?gene=PRKRIP1
SFT2D2	SFT2 Domain Containing 2	Protein Coding	O95562	37	GC01P171050	2.398175716	https://www.genecards.org/cgi-bin/carddisp.pl?gene=SFT2D2
C19orf18	Chromosome 19 Open Reading Frame 18	Protein Coding	Q8NEA5	36	GC19M057958	2.398175716	https://www.genecards.org/cgi-bin/carddisp.pl?gene=C19orf18
GATD1	Glutamine Amidotransferase Class 1 Domain Containing 1	Protein Coding	Q8NB37	36	GC11M000767	2.398175716	https://www.genecards.org/cgi-bin/carddisp.pl?gene=GATD1
TEKTL1	Tektin Like 1	Protein Coding	Q8IYK2	36	GC19P015010	2.398175716	https://www.genecards.org/cgi-bin/carddisp.pl?gene=TEKTL1
ZNF114	Zinc Finger Protein 114	Protein Coding	Q8NC26	36	GC19P048270	2.398175716	https://www.genecards.org/cgi-bin/carddisp.pl?gene=ZNF114
TMEM52B	Transmembrane Protein 52B	Protein Coding	Q4KMG9	35	GC12P010170	2.398175716	https://www.genecards.org/cgi-bin/carddisp.pl?gene=TMEM52B
ZNF486	Zinc Finger Protein 486	Protein Coding	Q96H40	34	GC19P020167	2.398175716	https://www.genecards.org/cgi-bin/carddisp.pl?gene=ZNF486
SPATA31H1	SPATA31 Subfamily H Member 1	Protein Coding	Q68DN1	33	GC02P029240	2.398175716	https://www.genecards.org/cgi-bin/carddisp.pl?gene=SPATA31H1
CYSRT1	Cysteine Rich Tail 1	Protein Coding	A8MQ03	32	GC09P147165	2.398175716	https://www.genecards.org/cgi-bin/carddisp.pl?gene=CYSRT1
AKR1B1	Aldo-Keto Reductase Family 1 Member B	Protein Coding	P15121	59	GC07M134442	2.39561367	https://www.genecards.org/cgi-bin/carddisp.pl?gene=AKR1B1
CA4	Carbonic Anhydrase 4	Protein Coding	P22748	58	GC17P060149	2.39561367	https://www.genecards.org/cgi-bin/carddisp.pl?gene=CA4
SRI	Sorcin	Protein Coding	P30626	54	GC07M088205	2.39561367	https://www.genecards.org/cgi-bin/carddisp.pl?gene=SRI
CHMP4C	Charged Multivesicular Body Protein 4C	Protein Coding	Q96CF2	47	GC08P081732	2.383161068	https://www.genecards.org/cgi-bin/carddisp.pl?gene=CHMP4C
CHMP4A	Charged Multivesicular Body Protein 4A	Protein Coding	Q9BY43	45	GC14M027971	2.383161068	https://www.genecards.org/cgi-bin/carddisp.pl?gene=CHMP4A
LYZ	Lysozyme	Protein Coding	P61626	59	GC12P069348	2.382984877	https://www.genecards.org/cgi-bin/carddisp.pl?gene=LYZ
PSMA3	Proteasome 20S Subunit Alpha 3	Protein Coding	P25788	57	GC14P058244	2.382984877	https://www.genecards.org/cgi-bin/carddisp.pl?gene=PSMA3
PIGR	Polymeric Immunoglobulin Receptor	Protein Coding	P01833	54	GC01M206928	2.382984877	https://www.genecards.org/cgi-bin/carddisp.pl?gene=PIGR
TLN1	Talin 1	Protein Coding	Q9Y490	55	GC09M035696	2.378611088	https://www.genecards.org/cgi-bin/carddisp.pl?gene=TLN1
PGM2	Phosphoglucomutase 2	Protein Coding	Q96G03	52	GC04P039194	2.375705242	https://www.genecards.org/cgi-bin/carddisp.pl?gene=PGM2
MAN1C1	Mannosidase Alpha Class 1C Member 1	Protein Coding	Q9NR34	50	GC01P061172	2.375705242	https://www.genecards.org/cgi-bin/carddisp.pl?gene=MAN1C1
OMD	Osteomodulin	Protein Coding	Q99983	50	GC09M118085	2.375705242	https://www.genecards.org/cgi-bin/carddisp.pl?gene=OMD
SAA4	Serum Amyloid A4, Constitutive	Protein Coding	P35542	50	GC11M018234	2.375705242	https://www.genecards.org/cgi-bin/carddisp.pl?gene=SAA4
ITFG1	Integrin Alpha FG-GAP Repeat Containing 1	Protein Coding	Q8TB96	47	GC16M047397	2.375705242	https://www.genecards.org/cgi-bin/carddisp.pl?gene=ITFG1
PSMA8	Proteasome 20S Subunit Alpha 8	Protein Coding	Q8TAA3	47	GC18P026133	2.375705242	https://www.genecards.org/cgi-bin/carddisp.pl?gene=PSMA8
CPNE9	Copine Family Member 9	Protein Coding	Q8IYJ1	45	GC03P009703	2.375705242	https://www.genecards.org/cgi-bin/carddisp.pl?gene=CPNE9
MYO5C	Myosin VC	Protein Coding	Q9NQX4	45	GC15M156998	2.375705242	https://www.genecards.org/cgi-bin/carddisp.pl?gene=MYO5C
FAM168B	Family With Sequence Similarity 168 Member B	Protein Coding	A1KXE4	44	GC02M131047	2.375705242	https://www.genecards.org/cgi-bin/carddisp.pl?gene=FAM168B
TMC5	Transmembrane Channel Like 5	Protein Coding	Q6UXY8	44	GC16P104500	2.375705242	https://www.genecards.org/cgi-bin/carddisp.pl?gene=TMC5
B3GNT8	UDP-GlcNAc:BetaGal Beta-1,3-N-Acetylglucosaminyltransferase 8	Protein Coding	Q7Z7M8	43	GC19M041425	2.375705242	https://www.genecards.org/cgi-bin/carddisp.pl?gene=B3GNT8
GNG4	G Protein Subunit Gamma 4	Protein Coding	P50150	43	GC01M235547	2.375705242	https://www.genecards.org/cgi-bin/carddisp.pl?gene=GNG4
LDHAL6A	Lactate Dehydrogenase A Like 6A	Protein Coding	Q6ZMR3	43	GC11P019466	2.375705242	https://www.genecards.org/cgi-bin/carddisp.pl?gene=LDHAL6A
TMC4	Transmembrane Channel Like 4	Protein Coding	Q7Z404	43	GC19M054160	2.375705242	https://www.genecards.org/cgi-bin/carddisp.pl?gene=TMC4
PGAP6	Post-GPI Attachment To Proteins 6	Protein Coding	Q9HCN3	42	GC16M000370	2.375705242	https://www.genecards.org/cgi-bin/carddisp.pl?gene=PGAP6
LRRN4	Leucine Rich Repeat Neuronal 4	Protein Coding	Q8WUT4	41	GC20M010149	2.375705242	https://www.genecards.org/cgi-bin/carddisp.pl?gene=LRRN4
TTC38	Tetratricopeptide Repeat Domain 38	Protein Coding	Q5R3I4	41	GC22P046267	2.375705242	https://www.genecards.org/cgi-bin/carddisp.pl?gene=TTC38
ACTR3C	Actin Related Protein 3C	Protein Coding	Q9C0K3	37	GC07M149887	2.375705242	https://www.genecards.org/cgi-bin/carddisp.pl?gene=ACTR3C
PABPC1L2A	Poly(A) Binding Protein Cytoplasmic 1 Like 2A	Protein Coding	Q5JQF8	36	GC0XM073077	2.375705242	https://www.genecards.org/cgi-bin/carddisp.pl?gene=PABPC1L2A
PPIAL4A	Peptidylprolyl Isomerase A Like 4A	Protein Coding	Q9Y536	36	GC01P120889	2.375705242	https://www.genecards.org/cgi-bin/carddisp.pl?gene=PPIAL4A
SMR3B	Submaxillary Gland Androgen Regulated Protein 3B	Protein Coding	P02814	36	GC04P070370	2.375705242	https://www.genecards.org/cgi-bin/carddisp.pl?gene=SMR3B
DDTL	D-Dopachrome Tautomerase Like	Protein Coding	A6NHG4	34	GC22P023966	2.375705242	https://www.genecards.org/cgi-bin/carddisp.pl?gene=DDTL
POTEI	POTE Ankyrin Domain Family Member I	Protein Coding	P0CG38	34	GC02M130459	2.375705242	https://www.genecards.org/cgi-bin/carddisp.pl?gene=POTEI
POTEJ	POTE Ankyrin Domain Family Member J	Protein Coding	P0CG39	33	GC02P130611	2.375705242	https://www.genecards.org/cgi-bin/carddisp.pl?gene=POTEJ
PPIAL4C	Peptidylprolyl Isomerase A Like 4C	Protein Coding	A0A0B4J2A2	30	GC01P170149	2.375705242	https://www.genecards.org/cgi-bin/carddisp.pl?gene=PPIAL4C
PABPC1L2B	Poly(A) Binding Protein Cytoplasmic 1 Like 2B	Protein Coding	Q5JQF8	27	GC0XP073024	2.375705242	https://www.genecards.org/cgi-bin/carddisp.pl?gene=PABPC1L2B
IGLV1-51	Immunoglobulin Lambda Variable 1-51	Protein Coding	P01701	24	GC22P022322	2.375705242	https://www.genecards.org/cgi-bin/carddisp.pl?gene=IGLV1-51
TUBB8B	Tubulin Beta 8B	Protein Coding	A6NNZ2	18	GC18M000167	2.375705242	https://www.genecards.org/cgi-bin/carddisp.pl?gene=TUBB8B
ATP6V1B2	ATPase H+ Transporting V1 Subunit B2	Protein Coding	P21281	59	GC08P020197	2.372945786	https://www.genecards.org/cgi-bin/carddisp.pl?gene=ATP6V1B2
KRT13	Keratin 13	Protein Coding	P13646	55	GC17M041500	2.372945786	https://www.genecards.org/cgi-bin/carddisp.pl?gene=KRT13
VIM	Vimentin	Protein Coding	P08670	63	GC10P017227	2.369376659	https://www.genecards.org/cgi-bin/carddisp.pl?gene=VIM
LCP1	Lymphocyte Cytosolic Protein 1	Protein Coding	P13796	54	GC13M046132	2.362719059	https://www.genecards.org/cgi-bin/carddisp.pl?gene=LCP1
EPS8L2	EPS8 Signaling Adaptor L2	Protein Coding	Q9H6S3	50	GC11P000694	2.362719059	https://www.genecards.org/cgi-bin/carddisp.pl?gene=EPS8L2
GPRC5B	G Protein-Coupled Receptor Class C Group 5 Member B	Protein Coding	Q9NZH0	49	GC16M019856	2.362719059	https://www.genecards.org/cgi-bin/carddisp.pl?gene=GPRC5B
CD86	CD86 Molecule	Protein Coding	P42081	56	GC03P122055	2.359996796	https://www.genecards.org/cgi-bin/carddisp.pl?gene=CD86
HLA-DRB1	Major Histocompatibility Complex, Class II, DR Beta 1	Protein Coding	P01911	59	GC06M100352	2.35229373	https://www.genecards.org/cgi-bin/carddisp.pl?gene=HLA-DRB1
RAN	RAN, Member RAS Oncogene Family	Protein Coding	P62826	56	GC12P136292	2.35229373	https://www.genecards.org/cgi-bin/carddisp.pl?gene=RAN
HPSE	Heparanase	Protein Coding	Q9Y251	57	GC04M083292	2.34233284	https://www.genecards.org/cgi-bin/carddisp.pl?gene=HPSE
TALDO1	Transaldolase 1	Protein Coding	P37837	59	GC11P014054	2.341657639	https://www.genecards.org/cgi-bin/carddisp.pl?gene=TALDO1
RPLP0	Ribosomal Protein Lateral Stalk Subunit P0	Protein Coding	P05388	55	GC12M120196	2.341657639	https://www.genecards.org/cgi-bin/carddisp.pl?gene=RPLP0
RPL27	Ribosomal Protein L27	Protein Coding	P61353	54	GC17P042998	2.341657639	https://www.genecards.org/cgi-bin/carddisp.pl?gene=RPL27
RPL23A	Ribosomal Protein L23a	Protein Coding	P62750	51	GC17P028719	2.341657639	https://www.genecards.org/cgi-bin/carddisp.pl?gene=RPL23A
RPL12	Ribosomal Protein L12	Protein Coding	P30050	50	GC09M127447	2.341657639	https://www.genecards.org/cgi-bin/carddisp.pl?gene=RPL12
TUBB	Tubulin Beta Class I	Protein Coding	P07437	62	GC06P156224	2.340771437	https://www.genecards.org/cgi-bin/carddisp.pl?gene=TUBB
PODXL	Podocalyxin Like	Protein Coding	O00592	55	GC07M131500	2.340771437	https://www.genecards.org/cgi-bin/carddisp.pl?gene=PODXL
TOM1	Target Of Myb1 Membrane Trafficking Protein	Protein Coding	O60784	51	GC22P035299	2.340395212	https://www.genecards.org/cgi-bin/carddisp.pl?gene=TOM1
ABCB1	ATP Binding Cassette Subfamily B Member 1	Protein Coding	P08183	64	GC07M087504	2.330910206	https://www.genecards.org/cgi-bin/carddisp.pl?gene=ABCB1
TGFBR3	Transforming Growth Factor Beta Receptor 3	Protein Coding	Q03167	59	GC01M091680	2.330910206	https://www.genecards.org/cgi-bin/carddisp.pl?gene=TGFBR3
KRT9	Keratin 9	Protein Coding	P35527	54	GC17M041565	2.330910206	https://www.genecards.org/cgi-bin/carddisp.pl?gene=KRT9
PGD	Phosphogluconate Dehydrogenase	Protein Coding	P52209	60	GC01P010398	2.330797672	https://www.genecards.org/cgi-bin/carddisp.pl?gene=PGD
GRHPR	Glyoxylate And Hydroxypyruvate Reductase	Protein Coding	Q9UBQ7	58	GC09P060117	2.330797672	https://www.genecards.org/cgi-bin/carddisp.pl?gene=GRHPR
RPL4	Ribosomal Protein L4	Protein Coding	P36578	52	GC15M066498	2.330797672	https://www.genecards.org/cgi-bin/carddisp.pl?gene=RPL4
PIP	Prolactin Induced Protein	Protein Coding	P12273	50	GC07P143132	2.330797672	https://www.genecards.org/cgi-bin/carddisp.pl?gene=PIP
MRAS	Muscle RAS Oncogene Homolog	Protein Coding	O14807	56	GC03P138347	2.329103708	https://www.genecards.org/cgi-bin/carddisp.pl?gene=MRAS
HEATR1	HEAT Repeat Containing 1	Protein Coding	Q9H583	48	GC01M236549	2.327311754	https://www.genecards.org/cgi-bin/carddisp.pl?gene=HEATR1
FTL	Ferritin Light Chain	Protein Coding	P02792	58	GC19P048965	2.324546814	https://www.genecards.org/cgi-bin/carddisp.pl?gene=FTL
ITGB3	Integrin Subunit Beta 3	Protein Coding	P05106	65	GC17P134000	2.320871115	https://www.genecards.org/cgi-bin/carddisp.pl?gene=ITGB3
RDX	Radixin	Protein Coding	P35241	61	GC11M109864	2.320871115	https://www.genecards.org/cgi-bin/carddisp.pl?gene=RDX
RALA	RAS Like Proto-Oncogene A	Protein Coding	P11233	59	GC07P039622	2.320871115	https://www.genecards.org/cgi-bin/carddisp.pl?gene=RALA
MME	Membrane Metalloendopeptidase	Protein Coding	P08473	62	GC03P155024	2.319698811	https://www.genecards.org/cgi-bin/carddisp.pl?gene=MME
TMPRSS2	Transmembrane Serine Protease 2	Protein Coding	O15393	60	GC21M041464	2.319698811	https://www.genecards.org/cgi-bin/carddisp.pl?gene=TMPRSS2
GRB2	Growth Factor Receptor Bound Protein 2	Protein Coding	P62993	59	GC17M075318	2.319698811	https://www.genecards.org/cgi-bin/carddisp.pl?gene=GRB2
RPSA	Ribosomal Protein SA	Protein Coding	P08865	59	GC03P039406	2.319698811	https://www.genecards.org/cgi-bin/carddisp.pl?gene=RPSA
RAB2A	RAB2A, Member RAS Oncogene Family	Protein Coding	P61019	53	GC08P060516	2.319698811	https://www.genecards.org/cgi-bin/carddisp.pl?gene=RAB2A
CHMP5	Charged Multivesicular Body Protein 5	Protein Coding	Q9NZZ3	50	GC09P033264	2.319698811	https://www.genecards.org/cgi-bin/carddisp.pl?gene=CHMP5
AATF	Apoptosis Antagonizing Transcription Factor	Protein Coding	Q9NY61	52	GC17P036948	2.311784506	https://www.genecards.org/cgi-bin/carddisp.pl?gene=AATF
RRP7A	Ribosomal RNA Processing 7 Homolog A	Protein Coding	Q9Y3A4	50	GC22M042508	2.311784506	https://www.genecards.org/cgi-bin/carddisp.pl?gene=RRP7A
RCL1	RNA Terminal Phosphate Cyclase Like 1	Protein Coding	Q9Y2P8	47	GC09P004792	2.311784506	https://www.genecards.org/cgi-bin/carddisp.pl?gene=RCL1
EGF	Epidermal Growth Factor	Protein Coding	P01133	64	GC04P109912	2.310644388	https://www.genecards.org/cgi-bin/carddisp.pl?gene=EGF
ITM2B	Integral Membrane Protein 2B	Protein Coding	Q9Y287	56	GC13P048233	2.310644388	https://www.genecards.org/cgi-bin/carddisp.pl?gene=ITM2B
KPNB1	Karyopherin Subunit Beta 1	Protein Coding	Q14974	56	GC17P047649	2.310644388	https://www.genecards.org/cgi-bin/carddisp.pl?gene=KPNB1
TCP1	T-Complex 1	Protein Coding	P17987	55	GC06M159778	2.310644388	https://www.genecards.org/cgi-bin/carddisp.pl?gene=TCP1
KPRP	Keratinocyte Proline Rich Protein	Protein Coding	Q5T749	43	GC01P170331	2.310644388	https://www.genecards.org/cgi-bin/carddisp.pl?gene=KPRP
TSPAN1	Tetraspanin 1	Protein Coding	O60635	51	GC01P046175	2.308344603	https://www.genecards.org/cgi-bin/carddisp.pl?gene=TSPAN1
NLRP3	NLR Family Pyrin Domain Containing 3	Protein Coding	Q96P20	61	GC01P247539	2.301379681	https://www.genecards.org/cgi-bin/carddisp.pl?gene=NLRP3
RAB10	RAB10, Member RAS Oncogene Family	Protein Coding	P61026	54	GC02P026033	2.300889254	https://www.genecards.org/cgi-bin/carddisp.pl?gene=RAB10
PRDX2	Peroxiredoxin 2	Protein Coding	P32119	59	GC19M012796	2.300219059	https://www.genecards.org/cgi-bin/carddisp.pl?gene=PRDX2
RPL23	Ribosomal Protein L23	Protein Coding	P62829	52	GC17M038847	2.296716928	https://www.genecards.org/cgi-bin/carddisp.pl?gene=RPL23
PFKL	Phosphofructokinase, Liver Type	Protein Coding	P17858	58	GC21P044300	2.289582968	https://www.genecards.org/cgi-bin/carddisp.pl?gene=PFKL
PGAM1	Phosphoglycerate Mutase 1	Protein Coding	P18669	56	GC10P097426	2.289582968	https://www.genecards.org/cgi-bin/carddisp.pl?gene=PGAM1
CAPZA1	Capping Actin Protein Of Muscle Z-Line Subunit Alpha 1	Protein Coding	P52907	51	GC01P112619	2.289582968	https://www.genecards.org/cgi-bin/carddisp.pl?gene=CAPZA1
H4C9	H4 Clustered Histone 9	Protein Coding	P62805	42	GC06P164144	2.289582968	https://www.genecards.org/cgi-bin/carddisp.pl?gene=H4C9
AGO2	Argonaute RISC Catalytic Component 2	Protein Coding	Q9UKV8	55	GC08M140975	2.287329197	https://www.genecards.org/cgi-bin/carddisp.pl?gene=AGO2
EIF6	Eukaryotic Translation Initiation Factor 6	Protein Coding	P56537	52	GC20M035278	2.283219576	https://www.genecards.org/cgi-bin/carddisp.pl?gene=EIF6
GNAS	GNAS Complex Locus	Protein Coding	P84996	62	GC20P058839	2.278722763	https://www.genecards.org/cgi-bin/carddisp.pl?gene=GNAS
SORD	Sorbitol Dehydrogenase	Protein Coding	Q00796	60	GC15P045023	2.278722763	https://www.genecards.org/cgi-bin/carddisp.pl?gene=SORD
YWHAQ	Tyrosine 3-Monooxygenase/Tryptophan 5-Monooxygenase Activation Protein Theta	Protein Coding	P27348	59	GC02M009583	2.278722763	https://www.genecards.org/cgi-bin/carddisp.pl?gene=YWHAQ
AGRN	Agrin	Protein Coding	O00468	58	GC01P001020	2.278722763	https://www.genecards.org/cgi-bin/carddisp.pl?gene=AGRN
PSMA1	Proteasome 20S Subunit Alpha 1	Protein Coding	P25786	55	GC11M014506	2.278722763	https://www.genecards.org/cgi-bin/carddisp.pl?gene=PSMA1
H4C3	H4 Clustered Histone 3	Protein Coding	P62805	50	GC06P156042	2.278722763	https://www.genecards.org/cgi-bin/carddisp.pl?gene=H4C3
H4C16	H4 Histone 16	Protein Coding	P62805	47	GC12M033519	2.278722763	https://www.genecards.org/cgi-bin/carddisp.pl?gene=H4C16
H4C5	H4 Clustered Histone 5	Protein Coding	P62805	45	GC06P164142	2.278722763	https://www.genecards.org/cgi-bin/carddisp.pl?gene=H4C5
H4C6	H4 Clustered Histone 6	Protein Coding	P62805	45	GC06P164143	2.278722763	https://www.genecards.org/cgi-bin/carddisp.pl?gene=H4C6
H4C11	H4 Clustered Histone 11	Protein Coding	P62805	43	GC06P156102	2.278722763	https://www.genecards.org/cgi-bin/carddisp.pl?gene=H4C11
H4C8	H4 Clustered Histone 8	Protein Coding	P62805	42	GC06M101393	2.278722763	https://www.genecards.org/cgi-bin/carddisp.pl?gene=H4C8
H4C2	H4 Clustered Histone 2	Protein Coding	P62805	41	GC06M026026	2.278722763	https://www.genecards.org/cgi-bin/carddisp.pl?gene=H4C2
H4C4	H4 Clustered Histone 4	Protein Coding	P62805	41	GC06M101391	2.278722763	https://www.genecards.org/cgi-bin/carddisp.pl?gene=H4C4
H4C12	H4 Clustered Histone 12	Protein Coding	P62805	40	GC06M101389	2.278722763	https://www.genecards.org/cgi-bin/carddisp.pl?gene=H4C12
H4C13	H4 Clustered Histone 13	Protein Coding	P62805	40	GC06M101390	2.278722763	https://www.genecards.org/cgi-bin/carddisp.pl?gene=H4C13
H4C14	H4 Clustered Histone 14	Protein Coding	P62805	36	GC01P149832	2.278722763	https://www.genecards.org/cgi-bin/carddisp.pl?gene=H4C14
H4C15	H4 Clustered Histone 15	Protein Coding	P62805	36	GC01M164854	2.278722763	https://www.genecards.org/cgi-bin/carddisp.pl?gene=H4C15
CORO1A	Coronin 1A	Protein Coding	P31146	55	GC16P104933	2.271802902	https://www.genecards.org/cgi-bin/carddisp.pl?gene=CORO1A
VCP	Valosin Containing Protein	Protein Coding	P55072	62	GC09M035431	2.267623901	https://www.genecards.org/cgi-bin/carddisp.pl?gene=VCP
LAMP1	Lysosomal Associated Membrane Protein 1	Protein Coding	P11279	57	GC13P113297	2.267623901	https://www.genecards.org/cgi-bin/carddisp.pl?gene=LAMP1
CCT6A	Chaperonin Containing TCP1 Subunit 6A	Protein Coding	P40227	48	GC07P056051	2.267623901	https://www.genecards.org/cgi-bin/carddisp.pl?gene=CCT6A
C3	Complement C3	Protein Coding	P01024	62	GC19M006677	2.267428637	https://www.genecards.org/cgi-bin/carddisp.pl?gene=C3
S100A4	S100 Calcium Binding Protein A4	Protein Coding	P26447	57	GC01M153543	2.26385951	https://www.genecards.org/cgi-bin/carddisp.pl?gene=S100A4
HBA1	Hemoglobin Subunit Alpha 1	Protein Coding	P69905	55	GC16P103971	2.259968758	https://www.genecards.org/cgi-bin/carddisp.pl?gene=HBA1
RPS20	Ribosomal Protein S20	Protein Coding	P60866	56	GC08M056067	2.258786917	https://www.genecards.org/cgi-bin/carddisp.pl?gene=RPS20
FTH1	Ferritin Heavy Chain 1	Protein Coding	P02794	63	GC11M061959	2.25720191	https://www.genecards.org/cgi-bin/carddisp.pl?gene=FTH1
TSPAN6	Tetraspanin 6	Protein Coding	O43657	47	GC0XM100627	2.25720191	https://www.genecards.org/cgi-bin/carddisp.pl?gene=TSPAN6
ACE	Angiotensin I Converting Enzyme	Protein Coding	P12821	64	GC17P063477	2.256269932	https://www.genecards.org/cgi-bin/carddisp.pl?gene=ACE
PNP	Purine Nucleoside Phosphorylase	Protein Coding	P00491	62	GC14P051461	2.256269932	https://www.genecards.org/cgi-bin/carddisp.pl?gene=PNP
AHCY	Adenosylhomocysteinase	Protein Coding	P23526	61	GC20M035962	2.256269932	https://www.genecards.org/cgi-bin/carddisp.pl?gene=AHCY
APRT	Adenine Phosphoribosyltransferase	Protein Coding	P07741	59	GC16M088810	2.256269932	https://www.genecards.org/cgi-bin/carddisp.pl?gene=APRT
ARHGDIA	Rho GDP Dissociation Inhibitor Alpha	Protein Coding	P52565	59	GC17M081867	2.256269932	https://www.genecards.org/cgi-bin/carddisp.pl?gene=ARHGDIA
PRDX6	Peroxiredoxin 6	Protein Coding	P30041	59	GC01P173477	2.256269932	https://www.genecards.org/cgi-bin/carddisp.pl?gene=PRDX6
TXN	Thioredoxin	Protein Coding	P10599	58	GC09M110243	2.256269932	https://www.genecards.org/cgi-bin/carddisp.pl?gene=TXN
GSTO1	Glutathione S-Transferase Omega 1	Protein Coding	P78417	57	GC10P104235	2.256269932	https://www.genecards.org/cgi-bin/carddisp.pl?gene=GSTO1
ANXA11	Annexin A11	Protein Coding	P50995	56	GC10M080150	2.256269932	https://www.genecards.org/cgi-bin/carddisp.pl?gene=ANXA11
PSMA2	Proteasome 20S Subunit Alpha 2	Protein Coding	P25787	55	GC07M042916	2.256269932	https://www.genecards.org/cgi-bin/carddisp.pl?gene=PSMA2
UGP2	UDP-Glucose Pyrophosphorylase 2	Protein Coding	Q16851	55	GC02P063840	2.256269932	https://www.genecards.org/cgi-bin/carddisp.pl?gene=UGP2
ARPC2	Actin Related Protein 2/3 Complex Subunit 2	Protein Coding	O15144	54	GC02P218217	2.256269932	https://www.genecards.org/cgi-bin/carddisp.pl?gene=ARPC2
CRYZ	Crystallin Zeta	Protein Coding	Q08257	54	GC01M074705	2.256269932	https://www.genecards.org/cgi-bin/carddisp.pl?gene=CRYZ
LAP3	Leucine Aminopeptidase 3	Protein Coding	P28838	54	GC04P026887	2.256269932	https://www.genecards.org/cgi-bin/carddisp.pl?gene=LAP3
PSMB2	Proteasome 20S Subunit Beta 2	Protein Coding	P49721	54	GC01M035599	2.256269932	https://www.genecards.org/cgi-bin/carddisp.pl?gene=PSMB2
ACTR3	Actin Related Protein 3	Protein Coding	P61158	53	GC02P113889	2.256269932	https://www.genecards.org/cgi-bin/carddisp.pl?gene=ACTR3
CNDP2	Carnosine Dipeptidase 2	Protein Coding	Q96KP4	53	GC18P074495	2.256269932	https://www.genecards.org/cgi-bin/carddisp.pl?gene=CNDP2
PDCD10	Programmed Cell Death 10	Protein Coding	Q9BUL8	53	GC03M167683	2.256269932	https://www.genecards.org/cgi-bin/carddisp.pl?gene=PDCD10
RP2	RP2 Activator Of ARL3 GTPase	Protein Coding	O75695	53	GC0XP046837	2.256269932	https://www.genecards.org/cgi-bin/carddisp.pl?gene=RP2
ARPC3	Actin Related Protein 2/3 Complex Subunit 3	Protein Coding	O15145	52	GC12M110434	2.256269932	https://www.genecards.org/cgi-bin/carddisp.pl?gene=ARPC3
RHOG	Ras Homolog Family Member G	Protein Coding	P84095	52	GC11M013377	2.256269932	https://www.genecards.org/cgi-bin/carddisp.pl?gene=RHOG
CAPZA2	Capping Actin Protein Of Muscle Z-Line Subunit Alpha 2	Protein Coding	P47755	51	GC07P116811	2.256269932	https://www.genecards.org/cgi-bin/carddisp.pl?gene=CAPZA2
SLC44A2	Solute Carrier Family 44 Member 2 (CTL2 Blood Group)	Protein Coding	Q8IWA5	51	GC19P010602	2.256269932	https://www.genecards.org/cgi-bin/carddisp.pl?gene=SLC44A2
ALDOC	Aldolase, Fructose-Bisphosphate C	Protein Coding	P09972	50	GC17M088841	2.256269932	https://www.genecards.org/cgi-bin/carddisp.pl?gene=ALDOC
COTL1	Coactosin Like F-Actin Binding Protein 1	Protein Coding	Q14019	50	GC16M084566	2.256269932	https://www.genecards.org/cgi-bin/carddisp.pl?gene=COTL1
RNH1	Ribonuclease/Angiogenin Inhibitor 1	Protein Coding	P13489	50	GC11M013219	2.256269932	https://www.genecards.org/cgi-bin/carddisp.pl?gene=RNH1
CHMP1B	Charged Multivesicular Body Protein 1B	Protein Coding	Q7LBR1	48	GC18P011851	2.256269932	https://www.genecards.org/cgi-bin/carddisp.pl?gene=CHMP1B
GCA	Grancalcin	Protein Coding	P28676	48	GC02P162318	2.256269932	https://www.genecards.org/cgi-bin/carddisp.pl?gene=GCA
CAPG	Capping Actin Protein, Gelsolin Like	Protein Coding	P40121	47	GC02M085391	2.256269932	https://www.genecards.org/cgi-bin/carddisp.pl?gene=CAPG
EHD4	EH Domain Containing 4	Protein Coding	Q9H223	47	GC15M041895	2.256269932	https://www.genecards.org/cgi-bin/carddisp.pl?gene=EHD4
RAB21	RAB21, Member RAS Oncogene Family	Protein Coding	Q9UL25	47	GC12P071754	2.256269932	https://www.genecards.org/cgi-bin/carddisp.pl?gene=RAB21
PEF1	Penta-EF-Hand Domain Containing 1	Protein Coding	Q9UBV8	43	GC01M032481	2.256269932	https://www.genecards.org/cgi-bin/carddisp.pl?gene=PEF1
PNPT1	Polyribonucleotide Nucleotidyltransferase 1	Protein Coding	Q8TCS8	56	GC02M055634	2.253785133	https://www.genecards.org/cgi-bin/carddisp.pl?gene=PNPT1
PLAA	Phospholipase A2 Activating Protein	Protein Coding	Q9Y263	56	GC09M026903	2.252630472	https://www.genecards.org/cgi-bin/carddisp.pl?gene=PLAA
HSPA9	Heat Shock Protein Family A (Hsp70) Member 9	Protein Coding	P38646	61	GC05M138554	2.251536846	https://www.genecards.org/cgi-bin/carddisp.pl?gene=HSPA9
IDH1	Isocitrate Dehydrogenase (NADP(+)) 1	Protein Coding	O75874	65	GC02M208236	2.247007608	https://www.genecards.org/cgi-bin/carddisp.pl?gene=IDH1
ALDH1A1	Aldehyde Dehydrogenase 1 Family Member A1	Protein Coding	P00352	59	GC09M072900	2.246776581	https://www.genecards.org/cgi-bin/carddisp.pl?gene=ALDH1A1
COL6A1	Collagen Type VI Alpha 1 Chain	Protein Coding	P12109	58	GC21P045981	2.246776581	https://www.genecards.org/cgi-bin/carddisp.pl?gene=COL6A1
TNFSF10	TNF Superfamily Member 10	Protein Coding	P50591	57	GC03M172505	2.244947195	https://www.genecards.org/cgi-bin/carddisp.pl?gene=TNFSF10
EIF2S1	Eukaryotic Translation Initiation Factor 2 Subunit Alpha	Protein Coding	P05198	57	GC14P067359	2.244642258	https://www.genecards.org/cgi-bin/carddisp.pl?gene=EIF2S1
HNRNPM	Heterogeneous Nuclear Ribonucleoprotein M	Protein Coding	P52272	52	GC19P008444	2.244642258	https://www.genecards.org/cgi-bin/carddisp.pl?gene=HNRNPM
GNG5	G Protein Subunit Gamma 5	Protein Coding	P63218	44	GC01M084498	2.244642258	https://www.genecards.org/cgi-bin/carddisp.pl?gene=GNG5
ARF1	ADP Ribosylation Factor 1	Protein Coding	P84077	58	GC01P228082	2.241111517	https://www.genecards.org/cgi-bin/carddisp.pl?gene=ARF1
PSMA5	Proteasome 20S Subunit Alpha 5	Protein Coding	P28066	55	GC01M109399	2.241111517	https://www.genecards.org/cgi-bin/carddisp.pl?gene=PSMA5
SLC2A1	Solute Carrier Family 2 Member 1	Protein Coding	P11166	66	GC01M042925	2.23614049	https://www.genecards.org/cgi-bin/carddisp.pl?gene=SLC2A1
APOA1	Apolipoprotein A1	Protein Coding	P02647	63	GC11M116835	2.23614049	https://www.genecards.org/cgi-bin/carddisp.pl?gene=APOA1
F2	Coagulation Factor II, Thrombin	Protein Coding	P00734	63	GC11P048362	2.23614049	https://www.genecards.org/cgi-bin/carddisp.pl?gene=F2
AMBP	Alpha-1-Microglobulin/Bikunin Precursor	Protein Coding	P02760	56	GC09M114060	2.23614049	https://www.genecards.org/cgi-bin/carddisp.pl?gene=AMBP
HSP90AB1	Heat Shock Protein 90 Alpha Family Class B Member 1	Protein Coding	P08238	62	GC06P044246	2.232719898	https://www.genecards.org/cgi-bin/carddisp.pl?gene=HSP90AB1
MMP14	Matrix Metallopeptidase 14	Protein Coding	P50281	63	GC14P051698	2.228556395	https://www.genecards.org/cgi-bin/carddisp.pl?gene=MMP14
ADGRE5	Adhesion G Protein-Coupled Receptor E5	Protein Coding	P48960	56	GC19P132505	2.225393057	https://www.genecards.org/cgi-bin/carddisp.pl?gene=ADGRE5
CAPN1	Calpain 1	Protein Coding	P07384	62	GC11P098950	2.225280523	https://www.genecards.org/cgi-bin/carddisp.pl?gene=CAPN1
CP	Ceruloplasmin	Protein Coding	P00450	61	GC03M149162	2.225280523	https://www.genecards.org/cgi-bin/carddisp.pl?gene=CP
CTSC	Cathepsin C	Protein Coding	P53634	60	GC11M133353	2.225280523	https://www.genecards.org/cgi-bin/carddisp.pl?gene=CTSC
RPL5	Ribosomal Protein L5	Protein Coding	P46777	59	GC01P092855	2.225280523	https://www.genecards.org/cgi-bin/carddisp.pl?gene=RPL5
TUBB2A	Tubulin Beta 2A Class IIa	Protein Coding	Q13885	59	GC06M003153	2.225280523	https://www.genecards.org/cgi-bin/carddisp.pl?gene=TUBB2A
COL18A1	Collagen Type XVIII Alpha 1 Chain	Protein Coding	P39060	58	GC21P045405	2.225280523	https://www.genecards.org/cgi-bin/carddisp.pl?gene=COL18A1
JCHAIN	Joining Chain Of Multimeric IgA And IgM	Protein Coding	P01591	47	GC04M070655	2.225280523	https://www.genecards.org/cgi-bin/carddisp.pl?gene=JCHAIN
UTP20	UTP20 Small Subunit Processome Component	Protein Coding	O75691	38	GC12P101280	2.220412254	https://www.genecards.org/cgi-bin/carddisp.pl?gene=UTP20
NAMPT	Nicotinamide Phosphoribosyltransferase	Protein Coding	P43490	60	GC07M106248	2.219615459	https://www.genecards.org/cgi-bin/carddisp.pl?gene=NAMPT
PSMA7	Proteasome 20S Subunit Alpha 7	Protein Coding	O14818	57	GC20M062136	2.219615459	https://www.genecards.org/cgi-bin/carddisp.pl?gene=PSMA7
DAAM2	Dishevelled Associated Activator Of Morphogenesis 2	Protein Coding	Q86T65	52	GC06P039792	2.217480659	https://www.genecards.org/cgi-bin/carddisp.pl?gene=DAAM2
RHOBTB3	Rho Related BTB Domain Containing 3	Protein Coding	O94955	44	GC05P095713	2.217480659	https://www.genecards.org/cgi-bin/carddisp.pl?gene=RHOBTB3
TF	Transferrin	Protein Coding	P02787	63	GC03P140959	2.214181662	https://www.genecards.org/cgi-bin/carddisp.pl?gene=TF
APOA2	Apolipoprotein A2	Protein Coding	P02652	58	GC01M161222	2.214181662	https://www.genecards.org/cgi-bin/carddisp.pl?gene=APOA2
IGF1R	Insulin Like Growth Factor 1 Receptor	Protein Coding	P08069	68	GC15P098648	2.209984064	https://www.genecards.org/cgi-bin/carddisp.pl?gene=IGF1R
PSAT1	Phosphoserine Aminotransferase 1	Protein Coding	Q9Y617	59	GC09P078297	2.208516598	https://www.genecards.org/cgi-bin/carddisp.pl?gene=PSAT1
ARPC4	Actin Related Protein 2/3 Complex Subunit 4	Protein Coding	P59998	48	GC03P009792	2.207894087	https://www.genecards.org/cgi-bin/carddisp.pl?gene=ARPC4
MAPT	Microtubule Associated Protein Tau	Protein Coding	P10636	62	GC17P045894	2.207030535	https://www.genecards.org/cgi-bin/carddisp.pl?gene=MAPT
MET	MET Proto-Oncogene, Receptor Tyrosine Kinase	Protein Coding	P08581	67	GC07P116672	2.205698013	https://www.genecards.org/cgi-bin/carddisp.pl?gene=MET
NOP56	NOP56 Ribonucleoprotein	Protein Coding	O00567	55	GC20P009525	2.204161644	https://www.genecards.org/cgi-bin/carddisp.pl?gene=NOP56
EMG1	EMG1 N1-Specific Pseudouridine Methyltransferase	Protein Coding	Q92979	51	GC12P006970	2.204161644	https://www.genecards.org/cgi-bin/carddisp.pl?gene=EMG1
NAT10	N-Acetyltransferase 10	Protein Coding	Q9H0A0	50	GC11P034105	2.204161644	https://www.genecards.org/cgi-bin/carddisp.pl?gene=NAT10
SNU13	Small Nuclear Ribonucleoprotein 13	Protein Coding	P55769	50	GC22M081597	2.204161644	https://www.genecards.org/cgi-bin/carddisp.pl?gene=SNU13
WDR36	WD Repeat Domain 36	Protein Coding	Q8NI36	50	GC05P111091	2.204161644	https://www.genecards.org/cgi-bin/carddisp.pl?gene=WDR36
BMS1	BMS1 Ribosome Biogenesis Factor	Protein Coding	Q14692	49	GC10P042782	2.204161644	https://www.genecards.org/cgi-bin/carddisp.pl?gene=BMS1
DIMT1	DIM1 RRNA Methyltransferase And Ribosome Maturation Factor	Protein Coding	Q9UNQ2	48	GC05M062387	2.204161644	https://www.genecards.org/cgi-bin/carddisp.pl?gene=DIMT1
NOP58	NOP58 Ribonucleoprotein	Protein Coding	Q9Y2X3	48	GC02P202265	2.204161644	https://www.genecards.org/cgi-bin/carddisp.pl?gene=NOP58
KRR1	KRR1 Small Subunit Processome Component Homolog	Protein Coding	Q13601	47	GC12M075490	2.204161644	https://www.genecards.org/cgi-bin/carddisp.pl?gene=KRR1
TBL3	Transducin Beta Like 3	Protein Coding	Q12788	47	GC16P104043	2.204161644	https://www.genecards.org/cgi-bin/carddisp.pl?gene=TBL3
PNO1	Partner Of NOB1 Homolog	Protein Coding	Q9NRX1	46	GC02P068157	2.204161644	https://www.genecards.org/cgi-bin/carddisp.pl?gene=PNO1
NGDN	Neuroguidin	Protein Coding	Q8NEJ9	45	GC14P023469	2.204161644	https://www.genecards.org/cgi-bin/carddisp.pl?gene=NGDN
NOL7	Nucleolar Protein 7	Protein Coding	Q9UMY1	44	GC06P013615	2.204161644	https://www.genecards.org/cgi-bin/carddisp.pl?gene=NOL7
UTP18	UTP18 Small Subunit Processome Component	Protein Coding	Q9Y5J1	44	GC17P051260	2.204161644	https://www.genecards.org/cgi-bin/carddisp.pl?gene=UTP18
WDR43	WD Repeat Domain 43	Protein Coding	Q15061	44	GC02P028894	2.204161644	https://www.genecards.org/cgi-bin/carddisp.pl?gene=WDR43
WDR3	WD Repeat Domain 3	Protein Coding	Q9UNX4	43	GC01P117929	2.204161644	https://www.genecards.org/cgi-bin/carddisp.pl?gene=WDR3
C1orf131	Chromosome 1 Open Reading Frame 131	Protein Coding	Q8NDD1	38	GC01M231223	2.204161644	https://www.genecards.org/cgi-bin/carddisp.pl?gene=C1orf131
FCF1	FCF1 RRNA-Processing Protein	Protein Coding	Q9Y324	38	GC14P074713	2.204161644	https://www.genecards.org/cgi-bin/carddisp.pl?gene=FCF1
HP	Haptoglobin	Protein Coding	P00738	58	GC16P106129	2.202827454	https://www.genecards.org/cgi-bin/carddisp.pl?gene=HP
WNT5A	Wnt Family Member 5A	Protein Coding	P41221	63	GC03M055465	2.196166992	https://www.genecards.org/cgi-bin/carddisp.pl?gene=WNT5A
EIF4A1	Eukaryotic Translation Initiation Factor 4A1	Protein Coding	P60842	59	GC17P007572	2.194932938	https://www.genecards.org/cgi-bin/carddisp.pl?gene=EIF4A1
PLG	Plasminogen	Protein Coding	P00747	61	GC06P160702	2.19119978	https://www.genecards.org/cgi-bin/carddisp.pl?gene=PLG
STXBP2	Syntaxin Binding Protein 2	Protein Coding	Q15833	56	GC19P132125	2.19119978	https://www.genecards.org/cgi-bin/carddisp.pl?gene=STXBP2
ANXA3	Annexin A3	Protein Coding	P12429	55	GC04P078551	2.19119978	https://www.genecards.org/cgi-bin/carddisp.pl?gene=ANXA3
DHX37	DEAH-Box Helicase 37	Protein Coding	Q8IY37	47	GC12M124946	2.187076092	https://www.genecards.org/cgi-bin/carddisp.pl?gene=DHX37
UTP6	UTP6 Small Subunit Processome Component	Protein Coding	Q9NYH9	47	GC17M031860	2.187076092	https://www.genecards.org/cgi-bin/carddisp.pl?gene=UTP6
IMP3	IMP U3 Small Nucleolar Ribonucleoprotein 3	Protein Coding	Q9NV31	45	GC15M075639	2.187076092	https://www.genecards.org/cgi-bin/carddisp.pl?gene=IMP3
NOL6	Nucleolar Protein 6	Protein Coding	Q9H6R4	45	GC09M033451	2.187076092	https://www.genecards.org/cgi-bin/carddisp.pl?gene=NOL6
RRP9	Ribosomal RNA Processing 9, U3 Small Nucleolar RNA Binding Protein	Protein Coding	O43818	44	GC03M054374	2.187076092	https://www.genecards.org/cgi-bin/carddisp.pl?gene=RRP9
MPHOSPH10	M-Phase Phosphoprotein 10	Protein Coding	O00566	43	GC02P071130	2.187076092	https://www.genecards.org/cgi-bin/carddisp.pl?gene=MPHOSPH10
UTP15	UTP15 Small Subunit Processome Component	Protein Coding	Q8TED0	43	GC05P073565	2.187076092	https://www.genecards.org/cgi-bin/carddisp.pl?gene=UTP15
UTP3	UTP3 Small Subunit Processome Component	Protein Coding	Q9NQZ2	43	GC04P070688	2.187076092	https://www.genecards.org/cgi-bin/carddisp.pl?gene=UTP3
WDR46	WD Repeat Domain 46	Protein Coding	O15213	43	GC06M033279	2.187076092	https://www.genecards.org/cgi-bin/carddisp.pl?gene=WDR46
RPS19BP1	Ribosomal Protein S19 Binding Protein 1	Protein Coding	Q86WX3	42	GC22M081590	2.187076092	https://www.genecards.org/cgi-bin/carddisp.pl?gene=RPS19BP1
IMP4	IMP U3 Small Nucleolar Ribonucleoprotein 4	Protein Coding	Q96G21	41	GC02P130342	2.187076092	https://www.genecards.org/cgi-bin/carddisp.pl?gene=IMP4
DNTTIP2	Deoxynucleotidyltransferase Terminal Interacting Protein 2	Protein Coding	Q5QJE6	40	GC01M093866	2.187076092	https://www.genecards.org/cgi-bin/carddisp.pl?gene=DNTTIP2
UTP11	UTP11 Small Subunit Processome Component	Protein Coding	Q9Y3A2	40	GC01P061882	2.187076092	https://www.genecards.org/cgi-bin/carddisp.pl?gene=UTP11
WDR75	WD Repeat Domain 75	Protein Coding	Q8IWA0	39	GC02P189441	2.187076092	https://www.genecards.org/cgi-bin/carddisp.pl?gene=WDR75
HNRNPA1	Heterogeneous Nuclear Ribonucleoprotein A1	Protein Coding	P09651	60	GC12P054280	2.184065819	https://www.genecards.org/cgi-bin/carddisp.pl?gene=HNRNPA1
HYAL1	Hyaluronidase 1	Protein Coding	Q12794	59	GC03M050299	2.184065819	https://www.genecards.org/cgi-bin/carddisp.pl?gene=HYAL1
CCN2	Cellular Communication Network Factor 2	Protein Coding	P29279	58	GC06M131948	2.183714151	https://www.genecards.org/cgi-bin/carddisp.pl?gene=CCN2
RPS25	Ribosomal Protein S25	Protein Coding	P62851	49	GC11M119015	2.17927742	https://www.genecards.org/cgi-bin/carddisp.pl?gene=RPS25
MEP1A	Meprin A Subunit Alpha	Protein Coding	Q16819	51	GC06P046793	2.177583694	https://www.genecards.org/cgi-bin/carddisp.pl?gene=MEP1A
NFE2L2	NFE2 Like BZIP Transcription Factor 2	Protein Coding	Q16236	63	GC02M177227	2.174334288	https://www.genecards.org/cgi-bin/carddisp.pl?gene=NFE2L2
ARF3	ADP Ribosylation Factor 3	Protein Coding	P61204	51	GC12M051640	2.173612595	https://www.genecards.org/cgi-bin/carddisp.pl?gene=ARF3
ARHGAP1	Rho GTPase Activating Protein 1	Protein Coding	Q07960	55	GC11M132454	2.173205853	https://www.genecards.org/cgi-bin/carddisp.pl?gene=ARHGAP1
CBR1	Carbonyl Reductase 1	Protein Coding	P16152	55	GC21P036069	2.173205853	https://www.genecards.org/cgi-bin/carddisp.pl?gene=CBR1
TUBB6	Tubulin Beta 6 Class V	Protein Coding	Q9BUF5	55	GC18P012307	2.173205853	https://www.genecards.org/cgi-bin/carddisp.pl?gene=TUBB6
DNAJA1	DnaJ Heat Shock Protein Family (Hsp40) Member A1	Protein Coding	P31689	54	GC09P033025	2.173205853	https://www.genecards.org/cgi-bin/carddisp.pl?gene=DNAJA1
EPB41L2	Erythrocyte Membrane Protein Band 4.1 Like 2	Protein Coding	O43491	50	GC06M130820	2.173205853	https://www.genecards.org/cgi-bin/carddisp.pl?gene=EPB41L2
VTA1	Vesicle Trafficking 1	Protein Coding	Q9NP79	48	GC06P142147	2.173205853	https://www.genecards.org/cgi-bin/carddisp.pl?gene=VTA1
PROM2	Prominin 2	Protein Coding	Q8N271	44	GC02P095274	2.173205853	https://www.genecards.org/cgi-bin/carddisp.pl?gene=PROM2
DCAF13	DDB1 And CUL4 Associated Factor 13	Protein Coding	Q9NV06	45	GC08P103414	2.169011831	https://www.genecards.org/cgi-bin/carddisp.pl?gene=DCAF13
KRT1	Keratin 1	Protein Coding	P04264	60	GC12M052674	2.162106991	https://www.genecards.org/cgi-bin/carddisp.pl?gene=KRT1
LTF	Lactotransferrin	Protein Coding	P02788	58	GC03M046435	2.162106991	https://www.genecards.org/cgi-bin/carddisp.pl?gene=LTF
RPL35A	Ribosomal Protein L35a	Protein Coding	P18077	54	GC03P199778	2.162106991	https://www.genecards.org/cgi-bin/carddisp.pl?gene=RPL35A
S100A11	S100 Calcium Binding Protein A11	Protein Coding	P31949	54	GC01M152032	2.162106991	https://www.genecards.org/cgi-bin/carddisp.pl?gene=S100A11
CAMP	Cathelicidin Antimicrobial Peptide	Protein Coding	P49913	53	GC03P061472	2.162106991	https://www.genecards.org/cgi-bin/carddisp.pl?gene=CAMP
RHOA	Ras Homolog Family Member A	Protein Coding	P61586	62	GC03M049359	2.161372185	https://www.genecards.org/cgi-bin/carddisp.pl?gene=RHOA
IGKV2-40	Immunoglobulin Kappa Variable 2-40	Protein Coding	A0A087WW87	16	GC02M092687	2.156415939	https://www.genecards.org/cgi-bin/carddisp.pl?gene=IGKV2-40
HPX	Hemopexin	Protein Coding	P02790	54	GC11M013508	2.154451847	https://www.genecards.org/cgi-bin/carddisp.pl?gene=HPX
HSP90B1	Heat Shock Protein 90 Beta Family Member 1	Protein Coding	P14625	60	GC12P103930	2.152969837	https://www.genecards.org/cgi-bin/carddisp.pl?gene=HSP90B1
CD34	CD34 Molecule	Protein Coding	P28906	58	GC01M207880	2.150829077	https://www.genecards.org/cgi-bin/carddisp.pl?gene=CD34
B2M	Beta-2-Microglobulin	Protein Coding	P61769	62	GC15P044711	2.150752783	https://www.genecards.org/cgi-bin/carddisp.pl?gene=B2M
GNAQ	G Protein Subunit Alpha Q	Protein Coding	P50148	61	GC09M077716	2.150752783	https://www.genecards.org/cgi-bin/carddisp.pl?gene=GNAQ
CSTB	Cystatin B	Protein Coding	P04080	59	GC21M043772	2.150752783	https://www.genecards.org/cgi-bin/carddisp.pl?gene=CSTB
GNA11	G Protein Subunit Alpha 11	Protein Coding	P29992	59	GC19P003094	2.150752783	https://www.genecards.org/cgi-bin/carddisp.pl?gene=GNA11
TPI1	Triosephosphate Isomerase 1	Protein Coding	P60174	59	GC12P006867	2.150752783	https://www.genecards.org/cgi-bin/carddisp.pl?gene=TPI1
B4GALT1	Beta-1,4-Galactosyltransferase 1	Protein Coding	P15291	58	GC09M033100	2.150752783	https://www.genecards.org/cgi-bin/carddisp.pl?gene=B4GALT1
GANAB	Glucosidase II Alpha Subunit	Protein Coding	Q14697	58	GC11M132679	2.150752783	https://www.genecards.org/cgi-bin/carddisp.pl?gene=GANAB
SERPINF1	Serpin Family F Member 1	Protein Coding	P36955	58	GC17P132358	2.150752783	https://www.genecards.org/cgi-bin/carddisp.pl?gene=SERPINF1
ATP6AP2	ATPase H+ Transporting Accessory Protein 2	Protein Coding	O75787	57	GC0XP040634	2.150752783	https://www.genecards.org/cgi-bin/carddisp.pl?gene=ATP6AP2
CNP	2',3'-Cyclic Nucleotide 3' Phosphodiesterase	Protein Coding	P09543	56	GC17P041966	2.150752783	https://www.genecards.org/cgi-bin/carddisp.pl?gene=CNP
ESD	Esterase D	Protein Coding	P10768	56	GC13M046771	2.150752783	https://www.genecards.org/cgi-bin/carddisp.pl?gene=ESD
LAMA5	Laminin Subunit Alpha 5	Protein Coding	O15230	56	GC20M062307	2.150752783	https://www.genecards.org/cgi-bin/carddisp.pl?gene=LAMA5
PRDX5	Peroxiredoxin 5	Protein Coding	P30044	56	GC11P098849	2.150752783	https://www.genecards.org/cgi-bin/carddisp.pl?gene=PRDX5
CD2AP	CD2 Associated Protein	Protein Coding	Q9Y5K6	55	GC06P156531	2.150752783	https://www.genecards.org/cgi-bin/carddisp.pl?gene=CD2AP
MAN2A1	Mannosidase Alpha Class 2A Member 1	Protein Coding	Q16706	54	GC05P109689	2.150752783	https://www.genecards.org/cgi-bin/carddisp.pl?gene=MAN2A1
S100A8	S100 Calcium Binding Protein A8	Protein Coding	P05109	54	GC01M165010	2.150752783	https://www.genecards.org/cgi-bin/carddisp.pl?gene=S100A8
PLD3	Phospholipase D Family Member 3	Protein Coding	Q8IV08	53	GC19P040348	2.150752783	https://www.genecards.org/cgi-bin/carddisp.pl?gene=PLD3
RAB8A	RAB8A, Member RAS Oncogene Family	Protein Coding	P61006	52	GC19P016111	2.150752783	https://www.genecards.org/cgi-bin/carddisp.pl?gene=RAB8A
GPRC5A	G Protein-Coupled Receptor Class C Group 5 Member A	Protein Coding	Q8NFJ5	50	GC12P012890	2.150752783	https://www.genecards.org/cgi-bin/carddisp.pl?gene=GPRC5A
ATP6V0D1	ATPase H+ Transporting V0 Subunit D1	Protein Coding	P61421	49	GC16M067438	2.150752783	https://www.genecards.org/cgi-bin/carddisp.pl?gene=ATP6V0D1
OLFM4	Olfactomedin 4	Protein Coding	Q6UX06	49	GC13P053028	2.150752783	https://www.genecards.org/cgi-bin/carddisp.pl?gene=OLFM4
VAT1	Vesicle Amine Transport 1	Protein Coding	Q99536	47	GC17M043014	2.150752783	https://www.genecards.org/cgi-bin/carddisp.pl?gene=VAT1
ABHD14B	Abhydrolase Domain Containing 14B	Protein Coding	Q96IU4	43	GC03M051968	2.150752783	https://www.genecards.org/cgi-bin/carddisp.pl?gene=ABHD14B
FOCAD	Focadhesin	Protein Coding	Q5VW36	46	GC09P020765	2.149778605	https://www.genecards.org/cgi-bin/carddisp.pl?gene=FOCAD
HNRNPC	Heterogeneous Nuclear Ribonucleoprotein C	Protein Coding	P07910	55	GC14M027828	2.148786783	https://www.genecards.org/cgi-bin/carddisp.pl?gene=HNRNPC
PDCD1	Programmed Cell Death 1	Protein Coding	Q15116	59	GC02M241849	2.145247698	https://www.genecards.org/cgi-bin/carddisp.pl?gene=PDCD1
TNFRSF1A	TNF Receptor Superfamily Member 1A	Protein Coding	P19438	62	GC12M006328	2.143834352	https://www.genecards.org/cgi-bin/carddisp.pl?gene=TNFRSF1A
PARN	Poly(A)-Specific Ribonuclease	Protein Coding	O95453	56	GC16M014435	2.14193964	https://www.genecards.org/cgi-bin/carddisp.pl?gene=PARN
MPO	Myeloperoxidase	Protein Coding	P05164	65	GC17M058269	2.139125109	https://www.genecards.org/cgi-bin/carddisp.pl?gene=MPO
VCAM1	Vascular Cell Adhesion Molecule 1	Protein Coding	P19320	58	GC01P100719	2.139125109	https://www.genecards.org/cgi-bin/carddisp.pl?gene=VCAM1
THY1	Thy-1 Cell Surface Antigen	Protein Coding	P04216	56	GC11M134063	2.139125109	https://www.genecards.org/cgi-bin/carddisp.pl?gene=THY1
LMAN2	Lectin, Mannose Binding 2	Protein Coding	Q12907	54	GC05M180394	2.139125109	https://www.genecards.org/cgi-bin/carddisp.pl?gene=LMAN2
BASP1	Brain Abundant Membrane Attached Signal Protein 1	Protein Coding	P80723	48	GC05P017065	2.139125109	https://www.genecards.org/cgi-bin/carddisp.pl?gene=BASP1
S100A16	S100 Calcium Binding Protein A16	Protein Coding	Q96FQ6	44	GC01M153606	2.139125109	https://www.genecards.org/cgi-bin/carddisp.pl?gene=S100A16
VCL	Vinculin	Protein Coding	P18206	60	GC10P073995	2.135594368	https://www.genecards.org/cgi-bin/carddisp.pl?gene=VCL
DSC2	Desmocollin 2	Protein Coding	Q02487	58	GC18M031058	2.135594368	https://www.genecards.org/cgi-bin/carddisp.pl?gene=DSC2
SHMT2	Serine Hydroxymethyltransferase 2	Protein Coding	P34897	58	GC12P057229	2.135594368	https://www.genecards.org/cgi-bin/carddisp.pl?gene=SHMT2
SFN	Stratifin	Protein Coding	P31947	58	GC01P061271	2.13463974	https://www.genecards.org/cgi-bin/carddisp.pl?gene=SFN
SERPINA5	Serpin Family A Member 5	Protein Coding	P05154	56	GC14P094563	2.127202749	https://www.genecards.org/cgi-bin/carddisp.pl?gene=SERPINA5
RPS26	Ribosomal Protein S26	Protein Coding	P62854	55	GC12P065353	2.127202749	https://www.genecards.org/cgi-bin/carddisp.pl?gene=RPS26
EEF1G	Eukaryotic Translation Elongation Factor 1 Gamma	Protein Coding	P26641	52	GC11M132670	2.127202749	https://www.genecards.org/cgi-bin/carddisp.pl?gene=EEF1G
DICER1	Dicer 1, Ribonuclease III	Protein Coding	Q9UPY3	61	GC14M095086	2.116373062	https://www.genecards.org/cgi-bin/carddisp.pl?gene=DICER1
LRRK2	Leucine Rich Repeat Kinase 2	Protein Coding	Q5S007	62	GC12P040196	2.115487099	https://www.genecards.org/cgi-bin/carddisp.pl?gene=LRRK2
CCT5	Chaperonin Containing TCP1 Subunit 5	Protein Coding	P48643	56	GC05P010249	2.114962339	https://www.genecards.org/cgi-bin/carddisp.pl?gene=CCT5
PSMB1	Proteasome 20S Subunit Beta 1	Protein Coding	P20618	56	GC06M170535	2.114962339	https://www.genecards.org/cgi-bin/carddisp.pl?gene=PSMB1
RPL14	Ribosomal Protein L14	Protein Coding	P50914	51	GC03P041242	2.114962339	https://www.genecards.org/cgi-bin/carddisp.pl?gene=RPL14
GDI2	GDP Dissociation Inhibitor 2	Protein Coding	P50395	50	GC10M005765	2.114962339	https://www.genecards.org/cgi-bin/carddisp.pl?gene=GDI2
LRG1	Leucine Rich Alpha-2-Glycoprotein 1	Protein Coding	P02750	50	GC19M100034	2.114962339	https://www.genecards.org/cgi-bin/carddisp.pl?gene=LRG1
GPRC5C	G Protein-Coupled Receptor Class C Group 5 Member C	Protein Coding	Q9NQ84	45	GC17P074424	2.114962339	https://www.genecards.org/cgi-bin/carddisp.pl?gene=GPRC5C
CXCL12	C-X-C Motif Chemokine Ligand 12	Protein Coding	P48061	59	GC10M044370	2.114290476	https://www.genecards.org/cgi-bin/carddisp.pl?gene=CXCL12
YWHAG	Tyrosine 3-Monooxygenase/Tryptophan 5-Monooxygenase Activation Protein Gamma	Protein Coding	P61981	61	GC07M079217	2.102999449	https://www.genecards.org/cgi-bin/carddisp.pl?gene=YWHAG
SCARB1	Scavenger Receptor Class B Member 1	Protein Coding	Q8WTV0	60	GC12M124776	2.102999449	https://www.genecards.org/cgi-bin/carddisp.pl?gene=SCARB1
YWHAH	Tyrosine 3-Monooxygenase/Tryptophan 5-Monooxygenase Activation Protein Eta	Protein Coding	Q04917	59	GC22P031944	2.102999449	https://www.genecards.org/cgi-bin/carddisp.pl?gene=YWHAH
NME2	NME/NM23 Nucleoside Diphosphate Kinase 2	Protein Coding	P22392	58	GC17P051165	2.102999449	https://www.genecards.org/cgi-bin/carddisp.pl?gene=NME2
NEU1	Neuraminidase 1	Protein Coding	Q99519	59	GC06M031857	2.102376938	https://www.genecards.org/cgi-bin/carddisp.pl?gene=NEU1
NME1	NME/NM23 Nucleoside Diphosphate Kinase 1	Protein Coding	P15531	59	GC17P134115	2.102376938	https://www.genecards.org/cgi-bin/carddisp.pl?gene=NME1
PLD2	Phospholipase D2	Protein Coding	O14939	58	GC17P132521	2.093173027	https://www.genecards.org/cgi-bin/carddisp.pl?gene=PLD2
TUBA4A	Tubulin Alpha 4a	Protein Coding	P68366	60	GC02M219249	2.091645479	https://www.genecards.org/cgi-bin/carddisp.pl?gene=TUBA4A
KRT10	Keratin 10	Protein Coding	P13645	56	GC17M040818	2.091645479	https://www.genecards.org/cgi-bin/carddisp.pl?gene=KRT10
RPL26	Ribosomal Protein L26	Protein Coding	P61254	55	GC17M008377	2.091645479	https://www.genecards.org/cgi-bin/carddisp.pl?gene=RPL26
GLIPR2	GLI Pathogenesis Related 2	Protein Coding	Q9H4G4	45	GC09P060092	2.091645479	https://www.genecards.org/cgi-bin/carddisp.pl?gene=GLIPR2
H3C14	H3 Clustered Histone 14	Protein Coding	Q71DI3	42	GC01M164853	2.091645479	https://www.genecards.org/cgi-bin/carddisp.pl?gene=H3C14
H2AC18	H2A Clustered Histone 18	Protein Coding	Q6FI13	41	GC01M164851	2.091645479	https://www.genecards.org/cgi-bin/carddisp.pl?gene=H2AC18
H2AC19	H2A Clustered Histone 19	Protein Coding	Q6FI13	33	GC01P170163	2.091645479	https://www.genecards.org/cgi-bin/carddisp.pl?gene=H2AC19
FOXO1	Forkhead Box O1	Protein Coding	Q12778	64	GC13M040555	2.089683533	https://www.genecards.org/cgi-bin/carddisp.pl?gene=FOXO1
CCL2	C-C Motif Chemokine Ligand 2	Protein Coding	P13500	61	GC17P034255	2.089683533	https://www.genecards.org/cgi-bin/carddisp.pl?gene=CCL2
SERPINA1	Serpin Family A Member 1	Protein Coding	P01009	62	GC14M094376	2.089415789	https://www.genecards.org/cgi-bin/carddisp.pl?gene=SERPINA1
CUBN	Cubilin	Protein Coding	O60494	58	GC10M016824	2.089415789	https://www.genecards.org/cgi-bin/carddisp.pl?gene=CUBN
ACY1	Aminoacylase 1	Protein Coding	Q03154	57	GC03P051983	2.089415789	https://www.genecards.org/cgi-bin/carddisp.pl?gene=ACY1
NAGLU	N-Acetyl-Alpha-Glucosaminidase	Protein Coding	P54802	56	GC17P133798	2.089415789	https://www.genecards.org/cgi-bin/carddisp.pl?gene=NAGLU
RACK1	Receptor For Activated C Kinase 1	Protein Coding	P63244	56	GC05M182869	2.089415789	https://www.genecards.org/cgi-bin/carddisp.pl?gene=RACK1
HBA2	Hemoglobin Subunit Alpha 2	Protein Coding	P69905	52	GC16P103972	2.089415789	https://www.genecards.org/cgi-bin/carddisp.pl?gene=HBA2
PFN2	Profilin 2	Protein Coding	P35080	50	GC03M149964	2.089415789	https://www.genecards.org/cgi-bin/carddisp.pl?gene=PFN2
IGHA1	Immunoglobulin Heavy Constant Alpha 1	Protein Coding	P01876	36	GC14M122255	2.089415789	https://www.genecards.org/cgi-bin/carddisp.pl?gene=IGHA1
ACTA1	Actin Alpha 1, Skeletal Muscle	Protein Coding	P68133	61	GC01M230430	2.08536005	https://www.genecards.org/cgi-bin/carddisp.pl?gene=ACTA1
NIP7	Nucleolar Pre-RRNA Processing Protein NIP7	Protein Coding	Q9Y221	47	GC16P106024	2.084427118	https://www.genecards.org/cgi-bin/carddisp.pl?gene=NIP7
CKB	Creatine Kinase B	Protein Coding	P12277	57	GC14M103519	2.080017805	https://www.genecards.org/cgi-bin/carddisp.pl?gene=CKB
CEACAM5	CEA Cell Adhesion Molecule 5	Protein Coding	P06731	56	GC19P133123	2.080017805	https://www.genecards.org/cgi-bin/carddisp.pl?gene=CEACAM5
GRN	Granulin Precursor	Protein Coding	P28799	61	GC17P044345	2.076042652	https://www.genecards.org/cgi-bin/carddisp.pl?gene=GRN
ZC3H14	Zinc Finger CCCH-Type Containing 14	Protein Coding	Q6PJT7	51	GC14P088562	2.068327188	https://www.genecards.org/cgi-bin/carddisp.pl?gene=ZC3H14
ACLY	ATP Citrate Lyase	Protein Coding	P53396	59	GC17M041866	2.068095446	https://www.genecards.org/cgi-bin/carddisp.pl?gene=ACLY
ATIC	5-Aminoimidazole-4-Carboxamide Ribonucleotide Formyltransferase/IMP Cyclohydrolase	Protein Coding	P31939	58	GC02P215311	2.068095446	https://www.genecards.org/cgi-bin/carddisp.pl?gene=ATIC
DPEP1	Dipeptidase 1	Protein Coding	P16444	56	GC16P089613	2.068095446	https://www.genecards.org/cgi-bin/carddisp.pl?gene=DPEP1
NPEPPS	Aminopeptidase Puromycin Sensitive	Protein Coding	P55786	55	GC17P047522	2.068095446	https://www.genecards.org/cgi-bin/carddisp.pl?gene=NPEPPS
CYFIP2	Cytoplasmic FMR1 Interacting Protein 2	Protein Coding	Q96F07	54	GC05P157267	2.068095446	https://www.genecards.org/cgi-bin/carddisp.pl?gene=CYFIP2
PRKAR2A	Protein Kinase CAMP-Dependent Type II Regulatory Subunit Alpha	Protein Coding	P13861	54	GC03M048744	2.068095446	https://www.genecards.org/cgi-bin/carddisp.pl?gene=PRKAR2A
CAND1	Cullin Associated And Neddylation Dissociated 1	Protein Coding	Q86VP6	51	GC12P068147	2.068095446	https://www.genecards.org/cgi-bin/carddisp.pl?gene=CAND1
SERBP1	SERPINE1 MRNA Binding Protein 1	Protein Coding	Q8NC51	41	GC01M067407	2.068095446	https://www.genecards.org/cgi-bin/carddisp.pl?gene=SERBP1
H2BC18	H2B Clustered Histone 18	Protein Coding	Q5QNW6	39	GC01M164845	2.068095446	https://www.genecards.org/cgi-bin/carddisp.pl?gene=H2BC18
NSUN2	NOP2/Sun RNA Methyltransferase 2	Protein Coding	Q08J23	55	GC05M006599	2.063878775	https://www.genecards.org/cgi-bin/carddisp.pl?gene=NSUN2
PLEC	Plectin	Protein Coding	Q15149	56	GC08M146981	2.062215805	https://www.genecards.org/cgi-bin/carddisp.pl?gene=PLEC
GSTM2	Glutathione S-Transferase Mu 2	Protein Coding	P28161	52	GC01P109668	2.062215805	https://www.genecards.org/cgi-bin/carddisp.pl?gene=GSTM2
XRN1	5'-3' Exoribonuclease 1	Protein Coding	Q8IZH2	47	GC03M142306	2.057969332	https://www.genecards.org/cgi-bin/carddisp.pl?gene=XRN1
RAC2	Rac Family Small GTPase 2	Protein Coding	P15153	63	GC22M081568	2.055855036	https://www.genecards.org/cgi-bin/carddisp.pl?gene=RAC2
APAF1	Apoptotic Peptidase Activating Factor 1	Protein Coding	O14727	60	GC12P098645	2.055855036	https://www.genecards.org/cgi-bin/carddisp.pl?gene=APAF1
WARS1	Tryptophanyl-TRNA Synthetase 1	Protein Coding	P23381	59	GC14M122090	2.055855036	https://www.genecards.org/cgi-bin/carddisp.pl?gene=WARS1
RAP1B	RAP1B, Member Of RAS Oncogene Family	Protein Coding	P61224	57	GC12P068610	2.055855036	https://www.genecards.org/cgi-bin/carddisp.pl?gene=RAP1B
RUVBL1	RuvB Like AAA ATPase 1	Protein Coding	Q9Y265	57	GC03M128064	2.055855036	https://www.genecards.org/cgi-bin/carddisp.pl?gene=RUVBL1
F11R	F11 Receptor	Protein Coding	Q9Y624	54	GC01M160995	2.055855036	https://www.genecards.org/cgi-bin/carddisp.pl?gene=F11R
SERPINB9	Serpin Family B Member 9	Protein Coding	P50453	51	GC06M002887	2.055855036	https://www.genecards.org/cgi-bin/carddisp.pl?gene=SERPINB9
RAB9A	RAB9A, Member RAS Oncogene Family	Protein Coding	P51151	48	GC0XP013769	2.055855036	https://www.genecards.org/cgi-bin/carddisp.pl?gene=RAB9A
NDST1	N-Deacetylase And N-Sulfotransferase 1	Protein Coding	P52848	55	GC05P155674	2.053578615	https://www.genecards.org/cgi-bin/carddisp.pl?gene=NDST1
NDST2	N-Deacetylase And N-Sulfotransferase 2	Protein Coding	P52849	48	GC10M073801	2.053578615	https://www.genecards.org/cgi-bin/carddisp.pl?gene=NDST2
NCBP1	Nuclear Cap Binding Protein Subunit 1	Protein Coding	Q09161	51	GC09P097633	2.04474473	https://www.genecards.org/cgi-bin/carddisp.pl?gene=NCBP1
BIRC5	Baculoviral IAP Repeat Containing 5	Protein Coding	O15392	58	GC17P078214	2.044725657	https://www.genecards.org/cgi-bin/carddisp.pl?gene=BIRC5
ATP1B1	ATPase Na+/K+ Transporting Subunit Beta 1	Protein Coding	P05026	61	GC01P169105	2.043269634	https://www.genecards.org/cgi-bin/carddisp.pl?gene=ATP1B1
NCSTN	Nicastrin	Protein Coding	Q92542	61	GC01P160343	2.043269634	https://www.genecards.org/cgi-bin/carddisp.pl?gene=NCSTN
EIF2S3	Eukaryotic Translation Initiation Factor 2 Subunit Gamma	Protein Coding	P41091	57	GC0XP024054	2.043269634	https://www.genecards.org/cgi-bin/carddisp.pl?gene=EIF2S3
RPL10A	Ribosomal Protein L10a	Protein Coding	P62906	55	GC06P156427	2.043269634	https://www.genecards.org/cgi-bin/carddisp.pl?gene=RPL10A
H3C1	H3 Clustered Histone 1	Protein Coding	P68431	50	GC06P156030	2.043269634	https://www.genecards.org/cgi-bin/carddisp.pl?gene=H3C1
RPL37A	Ribosomal Protein L37a	Protein Coding	P61513	48	GC02P216498	2.043269634	https://www.genecards.org/cgi-bin/carddisp.pl?gene=RPL37A
S100A14	S100 Calcium Binding Protein A14	Protein Coding	Q9HCY8	47	GC01M153614	2.043269634	https://www.genecards.org/cgi-bin/carddisp.pl?gene=S100A14
SNX18	Sorting Nexin 18	Protein Coding	Q96RF0	42	GC05P054517	2.043269634	https://www.genecards.org/cgi-bin/carddisp.pl?gene=SNX18
ITGB4	Integrin Subunit Beta 4	Protein Coding	P16144	61	GC17P075721	2.042339563	https://www.genecards.org/cgi-bin/carddisp.pl?gene=ITGB4
STAM	Signal Transducing Adaptor Molecule	Protein Coding	Q92783	53	GC10P017868	2.038804531	https://www.genecards.org/cgi-bin/carddisp.pl?gene=STAM
CANX	Calnexin	Protein Coding	P27824	58	GC05P179678	2.036479235	https://www.genecards.org/cgi-bin/carddisp.pl?gene=CANX
PCNA	Proliferating Cell Nuclear Antigen	Protein Coding	P12004	63	GC20M005114	2.03288722	https://www.genecards.org/cgi-bin/carddisp.pl?gene=PCNA
RHEB	Ras Homolog, MTORC1 Binding	Protein Coding	Q15382	63	GC07M151466	2.030308247	https://www.genecards.org/cgi-bin/carddisp.pl?gene=RHEB
ACSL4	Acyl-CoA Synthetase Long Chain Family Member 4	Protein Coding	O60488	59	GC0XM109624	2.030308247	https://www.genecards.org/cgi-bin/carddisp.pl?gene=ACSL4
HINT1	Histidine Triad Nucleotide Binding Protein 1	Protein Coding	P49773	58	GC05M131159	2.030308247	https://www.genecards.org/cgi-bin/carddisp.pl?gene=HINT1
BLVRA	Biliverdin Reductase A	Protein Coding	P53004	56	GC07P043758	2.030308247	https://www.genecards.org/cgi-bin/carddisp.pl?gene=BLVRA
ARHGDIB	Rho GDP Dissociation Inhibitor Beta	Protein Coding	P52566	55	GC12M014942	2.030308247	https://www.genecards.org/cgi-bin/carddisp.pl?gene=ARHGDIB
FABP5	Fatty Acid Binding Protein 5	Protein Coding	Q01469	55	GC08P081282	2.030308247	https://www.genecards.org/cgi-bin/carddisp.pl?gene=FABP5
PSMA4	Proteasome 20S Subunit Alpha 4	Protein Coding	P25789	55	GC15P078540	2.030308247	https://www.genecards.org/cgi-bin/carddisp.pl?gene=PSMA4
PSMB6	Proteasome 20S Subunit Beta 6	Protein Coding	P28072	55	GC17P004796	2.030308247	https://www.genecards.org/cgi-bin/carddisp.pl?gene=PSMB6
VAMP8	Vesicle Associated Membrane Protein 8	Protein Coding	Q9BV40	54	GC02P085561	2.030308247	https://www.genecards.org/cgi-bin/carddisp.pl?gene=VAMP8
ARPC5	Actin Related Protein 2/3 Complex Subunit 5	Protein Coding	O15511	52	GC01M186361	2.030308247	https://www.genecards.org/cgi-bin/carddisp.pl?gene=ARPC5
BST2	Bone Marrow Stromal Cell Antigen 2	Protein Coding	Q10589	52	GC19M100564	2.030308247	https://www.genecards.org/cgi-bin/carddisp.pl?gene=BST2
OLA1	Obg Like ATPase 1	Protein Coding	Q9NTK5	52	GC02M174072	2.030308247	https://www.genecards.org/cgi-bin/carddisp.pl?gene=OLA1
PSMB3	Proteasome 20S Subunit Beta 3	Protein Coding	P49720	52	GC17P038752	2.030308247	https://www.genecards.org/cgi-bin/carddisp.pl?gene=PSMB3
CLIC4	Chloride Intracellular Channel 4	Protein Coding	Q9Y696	51	GC01P024745	2.030308247	https://www.genecards.org/cgi-bin/carddisp.pl?gene=CLIC4
ST13	ST13 Hsp70 Interacting Protein	Protein Coding	P50502	51	GC22M081594	2.030308247	https://www.genecards.org/cgi-bin/carddisp.pl?gene=ST13
RAB14	RAB14, Member RAS Oncogene Family	Protein Coding	P61106	50	GC09M121178	2.030308247	https://www.genecards.org/cgi-bin/carddisp.pl?gene=RAB14
CYRIB	CYFIP Related Rac1 Interactor B	Protein Coding	Q9NUQ9	43	GC08M136784	2.030308247	https://www.genecards.org/cgi-bin/carddisp.pl?gene=CYRIB
RIDA	Reactive Intermediate Imine Deaminase A Homolog	Protein Coding	P52758	42	GC08M098103	2.030308247	https://www.genecards.org/cgi-bin/carddisp.pl?gene=RIDA
GOLGA7	Golgin A7	Protein Coding	Q7Z5G4	41	GC08P041467	2.030308247	https://www.genecards.org/cgi-bin/carddisp.pl?gene=GOLGA7
ANGPTL1	Angiopoietin Like 1	Protein Coding	O95841	50	GC01M178849	2.026252508	https://www.genecards.org/cgi-bin/carddisp.pl?gene=ANGPTL1
ENO2	Enolase 2	Protein Coding	P09104	60	GC12P006913	2.021533251	https://www.genecards.org/cgi-bin/carddisp.pl?gene=ENO2
LCK	LCK Proto-Oncogene, Src Family Tyrosine Kinase	Protein Coding	P06239	64	GC01P032251	2.016935349	https://www.genecards.org/cgi-bin/carddisp.pl?gene=LCK
RAC1	Rac Family Small GTPase 1	Protein Coding	P63000	62	GC07P015409	2.016935349	https://www.genecards.org/cgi-bin/carddisp.pl?gene=RAC1
GOT2	Glutamic-Oxaloacetic Transaminase 2	Protein Coding	P00505	60	GC16M058707	2.016935349	https://www.genecards.org/cgi-bin/carddisp.pl?gene=GOT2
PHB1	Prohibitin 1	Protein Coding	P35232	59	GC17M089732	2.016935349	https://www.genecards.org/cgi-bin/carddisp.pl?gene=PHB1
UBE2N	Ubiquitin Conjugating Enzyme E2 N	Protein Coding	P61088	59	GC12M093406	2.016935349	https://www.genecards.org/cgi-bin/carddisp.pl?gene=UBE2N
DBI	Diazepam Binding Inhibitor, Acyl-CoA Binding Protein	Protein Coding	P07108	58	GC02P119366	2.016935349	https://www.genecards.org/cgi-bin/carddisp.pl?gene=DBI
SLIT2	Slit Guidance Ligand 2	Protein Coding	O94813	58	GC04P026914	2.016935349	https://www.genecards.org/cgi-bin/carddisp.pl?gene=SLIT2
GNA13	G Protein Subunit Alpha 13	Protein Coding	Q14344	56	GC17M065009	2.016935349	https://www.genecards.org/cgi-bin/carddisp.pl?gene=GNA13
PAICS	Phosphoribosylaminoimidazole Carboxylase And Phosphoribosylaminoimidazolesuccinocarboxamide Synthase	Protein Coding	P22234	55	GC04P056435	2.016935349	https://www.genecards.org/cgi-bin/carddisp.pl?gene=PAICS
RAB11B	RAB11B, Member RAS Oncogene Family	Protein Coding	Q15907	54	GC19P132177	2.016935349	https://www.genecards.org/cgi-bin/carddisp.pl?gene=RAB11B
UBE2V1	Ubiquitin Conjugating Enzyme E2 V1	Protein Coding	Q13404	54	GC20M050082	2.016935349	https://www.genecards.org/cgi-bin/carddisp.pl?gene=UBE2V1
PDIA6	Protein Disulfide Isomerase Family A Member 6	Protein Coding	Q15084	51	GC02M010784	2.016935349	https://www.genecards.org/cgi-bin/carddisp.pl?gene=PDIA6
NUTF2	Nuclear Transport Factor 2	Protein Coding	P61970	50	GC16P067846	2.016935349	https://www.genecards.org/cgi-bin/carddisp.pl?gene=NUTF2
PLXNB2	Plexin B2	Protein Coding	O15031	50	GC22M050274	2.016935349	https://www.genecards.org/cgi-bin/carddisp.pl?gene=PLXNB2
H3C6	H3 Clustered Histone 6	Protein Coding	P68431	44	GC06P164140	2.016935349	https://www.genecards.org/cgi-bin/carddisp.pl?gene=H3C6
H2AC12	H2A Clustered Histone 12	Protein Coding	Q96KK5	42	GC06P164128	2.016935349	https://www.genecards.org/cgi-bin/carddisp.pl?gene=H2AC12
H2BC6	H2B Clustered Histone 6	Protein Coding	P62807	40	GC06P164136	2.016935349	https://www.genecards.org/cgi-bin/carddisp.pl?gene=H2BC6
JAK3	Janus Kinase 3	Protein Coding	P52333	65	GC19M017824	2.011654139	https://www.genecards.org/cgi-bin/carddisp.pl?gene=JAK3
TUBA1A	Tubulin Alpha 1a	Protein Coding	Q71U36	61	GC12M049184	2.00743556	https://www.genecards.org/cgi-bin/carddisp.pl?gene=TUBA1A
CPNE8	Copine 8	Protein Coding	Q86YQ8	40	GC12M038646	2.003108501	https://www.genecards.org/cgi-bin/carddisp.pl?gene=CPNE8
