# Supplementary material for: Machine learning-driven identification of exosome- related biomarkers in head and neck squamous cell carcinoma
Source: Front Immunol. 2025 May 22;16:1590331. doi: 10.3389/fimmu.2025.1590331 (PMC12137257; doi:10.3389/fimmu.2025.1590331)
Supplement: Supplementary file 5 [file Table2.xls]

ID	Description	RichFactor	FoldEnrichment	zScore	pvalue	p.adjust	qvalue	geneID	Count
5-hydroxy-1-(4-hydroxy-3-methoxyphenyl)decan-3-one	5-hydroxy-1-(4-hydroxy-3-methoxyphenyl)decan-3-one	0.12	235.764	26.5050952351475	2.17111814124745e-07	0.000126141964006477	3.58805840185104e-05	MMP9/BIRC5/FN1	3
beclomethasone	beclomethasone	0.0441176470588235	86.6779411764706	15.970838752101	4.67665686334708e-06	0.00135856881880233	0.000386439540813417	MMP9/THY1/FN1	3
UNII-768N7QO4KH	UNII-768N7QO4KH	0.0333333333333333	65.49	13.837639546296	1.08984513947104e-05	0.00211066675344225	0.000600370831217382	MMP9/THY1/FN1	3
Ethylene dimethacrylate	Ethylene dimethacrylate	0.025	49.1175	11.9309606865079	2.58445651649551e-05	0.00350782967363795	0.00099778831191441	MMP9/THY1/FN1	3
Seocalcitol	Seocalcitol	0.111111111111111	218.3	20.8135610470511	3.55203114431534e-05	0.00350782967363795	0.00099778831191441	BIRC5/CLU	2
berberine	berberine	0.0217391304347826	42.7108695652174	11.096110743201	3.92466038907367e-05	0.00350782967363795	0.00099778831191441	MMP9/BIRC5/FN1	3
TITANIUM DIOXIDE	TITANIUM DIOXIDE	0.0206896551724138	40.6489655172414	10.8137365652271	4.54898920699571e-05	0.00350782967363795	0.00099778831191441	MMP9/CLU/FN1	3
formoterol	formoterol	0.0952380952380952	187.114285714286	19.2563051634917	4.87136690967648e-05	0.00350782967363795	0.00099778831191441	THY1/FN1	2
Pyrrolidine dithiocarbamate	Pyrrolidine dithiocarbamate	0.0188679245283019	37.0698113207547	10.3052444244634	5.98648032506239e-05	0.00350782967363795	0.00099778831191441	MMP9/BIRC5/FN1	3
PHALLOIDIN	PHALLOIDIN	0.08	157.176	17.6324298165153	6.95154083984377e-05	0.00350782967363795	0.00099778831191441	MMP9/FN1	2
Anacardic acid C15:3	Anacardic acid C15:3	0.0769230769230769	151.130769230769	17.2860320825896	7.52879120049538e-05	0.00350782967363795	0.00099778831191441	MMP9/BIRC5	2
2,6,9,9-tetramethylcycloundeca-2,6,10-trien-1-one	2,6,9,9-tetramethylcycloundeca-2,6,10-trien-1-one	0.0740740740740741	145.533333333333	16.9589866834231	8.12888680094381e-05	0.00350782967363795	0.00099778831191441	MMP9/BIRC5	2
Lonafarnib	Lonafarnib	0.0740740740740741	145.533333333333	16.9589866834231	8.12888680094381e-05	0.00350782967363795	0.00099778831191441	MMP9/BIRC5	2
SODIUM HYDROXIDE	SODIUM HYDROXIDE	0.0689655172413793	135.496551724138	16.3561951469311	9.39753877876541e-05	0.00350782967363795	0.00099778831191441	MMP9/FN1	2
1'-Acetoxychavicol acetate	1'-Acetoxychavicol acetate	0.0666666666666667	130.98	16.0775683197936	0.000100660577100212	0.00350782967363795	0.00099778831191441	MMP9/BIRC5	2
Evodiamine	Evodiamine	0.0645161290322581	126.754838709677	15.812474014871	0.000107573469888308	0.00350782967363795	0.00099778831191441	MMP9/BIRC5	2
11-cis-Retinal	11-cis-Retinal	0.0152284263959391	29.9192893401015	9.20577649370472	0.000113121687127779	0.00350782967363795	0.00099778831191441	MMP9/THY1/FN1	3
LAMININ	LAMININ	0.0152284263959391	29.9192893401015	9.20577649370472	0.000113121687127779	0.00350782967363795	0.00099778831191441	MMP9/THY1/FN1	3
chelerythrine	chelerythrine	0.0625	122.79375	15.5598474644714	0.000114713879172326	0.00350782967363795	0.00099778831191441	MMP9/FN1	2
prazosin	prazosin	0.0606060606060606	119.072727272727	15.3187376704403	0.000122081618072962	0.00354647100501954	0.00100877968618184	MMP9/FN1	2
Pregna-4,17(20)-diene-3,16-dione	Pregna-4,17(20)-diene-3,16-dione	0.0571428571428571	112.268571428571	14.8677445917688	0.000137498337708206	0.0038041206765937	0.00108206711880643	MMP9/BIRC5	2
Destruxin B	Destruxin B	0.0555555555555556	109.15	14.6564032037466	0.000145546945185411	0.00384376250694199	0.00109334308105787	MMP9/BIRC5	2
MALEIC HYDRAZIDE	MALEIC HYDRAZIDE	0.0526315789473684	103.405263157895	14.2588944034224	0.00016232372306667	0.00410043839572761	0.00116635352500994	MMP9/FN1	2
Salbutamol	Salbutamol	0.0487804878048781	95.8390243902439	13.7177854706234	0.000189185003031282	0.00427336938048989	0.0012155430613949	THY1/FN1	2
3,3',4,4',5-Pentachlorobiphenyl	3,3',4,4',5-Pentachlorobiphenyl	0.0126582278481013	24.8696202531646	8.34269592881488	0.000195367019823287	0.00427336938048989	0.0012155430613949	MMP9/PFN2/FN1	3
gemcitabine	gemcitabine	0.0126582278481013	24.8696202531646	8.34269592881488	0.000195367019823287	0.00427336938048989	0.0012155430613949	MMP9/BIRC5/CLU	3
cytochalasin D	cytochalasin D	0.0476190476190476	93.5571428571428	13.5503546364965	0.000198590315444453	0.00427336938048989	0.0012155430613949	MMP9/FN1	2
NICKEL	NICKEL	0.012396694214876	24.3557851239669	8.24982678822451	0.000207770150733841	0.00431123062772721	0.001226312543805	MMP9/BIRC5/CLU	3
Geranylgeranyl pyrophosphate	Geranylgeranyl pyrophosphate	0.0454545454545455	89.3045454545455	13.2326744289165	0.000218077153487861	0.00436906297160163	0.00124276272586549	MMP9/BIRC5	2
Toluidine Blue O	Toluidine Blue O	0.0444444444444444	87.32	13.0817846605503	0.000228158307660828	0.00441866589169803	0.00125687208079824	MMP9/FN1	2
alpha-Neu5Ac	alpha-Neu5Ac	0.0425531914893617	83.6042553191489	12.7944851172229	0.000248995158414549	0.00452081834496415	0.00128592894312777	MMP9/FN1	2
TIRON	TIRON	0.0425531914893617	83.6042553191489	12.7944851172229	0.000248995158414549	0.00452081834496415	0.00128592894312777	MMP9/FN1	2
candesartan	candesartan	0.0416666666666667	81.8625	12.6575696600722	0.000259750484136606	0.00457318276616267	0.00130082379615462	MMP9/FN1	2
nitric oxide	nitric oxide	0.0111940298507463	21.9929104477612	7.80861244543254	0.000280563876588205	0.00478953579720396	0.00136236456229916	MMP9/BIRC5/FN1	3
Allyl sulfide	Allyl sulfide	0.0384615384615385	75.5653846153846	12.149706869602	0.000305013467291818	0.00478953579720396	0.00136236456229916	MMP9/BIRC5	2
dacarbazine	dacarbazine	0.0384615384615385	75.5653846153846	12.149706869602	0.000305013467291818	0.00478953579720396	0.00136236456229916	BIRC5/CLU	2
methacholine	methacholine	0.0384615384615385	75.5653846153846	12.149706869602	0.000305013467291818	0.00478953579720396	0.00136236456229916	MMP9/FN1	2
Indole-3-carbinol	Indole-3-carbinol	0.037037037037037	72.7666666666667	11.9170479163228	0.00032898737694549	0.00503004384224552	0.00143077612688205	MMP9/BIRC5	2
tolbutamide	tolbutamide	0.0357142857142857	70.1678571428571	11.6968664731064	0.000353854260973332	0.00527152116988477	0.00149946340007593	BIRC5/FN1	2
Fisetin	Fisetin	0.0344827586206897	67.748275862069	11.4880790581605	0.00037961264310577	0.00537938891815737	0.00153014595552262	MMP9/BIRC5	2
levamisole	levamisole	0.0344827586206897	67.748275862069	11.4880790581605	0.00037961264310577	0.00537938891815737	0.00153014595552262	MMP9/CLU	2
GW9662	GW9662	0.0338983050847458	66.6	11.3876548954801	0.000392825685061418	0.00543408864334962	0.00154570507655746	MMP9/FN1	2
1h-pyrazolo[3,4-d]pyrimidine	1h-pyrazolo[3,4-d]pyrimidine	0.0327868852459016	64.4163934426229	11.1942005130439	0.000419918549820241	0.00554483357830819	0.00157720603640617	BIRC5/FN1	2
propranolol	propranolol	0.0327868852459016	64.4163934426229	11.1942005130439	0.000419918549820241	0.00554483357830819	0.00157720603640617	MMP9/FN1	2
Dibenziodolium	Dibenziodolium	0.0317460317460317	62.3714285714286	11.0099489928119	0.000447899228957474	0.00578287671165094	0.00164491646658066	MMP9/FN1	2
Orphenadrine hydrochloride	Orphenadrine hydrochloride	0.03125	61.396875	10.9210486852367	0.000462222039257728	0.00583806532192913	0.0016606146490495	MMP9/FN1	2
Silybin	Silybin	0.0303030303030303	59.5363636363636	10.7492898545165	0.000491531682867451	0.00607616824991465	0.00172834208757424	MMP9/BIRC5	2
Calcium phosphate	Calcium phosphate	0.0298507462686567	58.6477611940299	10.6662805645686	0.000506518149092184	0.00613098009630331	0.00174393310104107	MMP9/FN1	2
indomethacin	indomethacin	0.00879765395894428	17.2847507331378	6.84560212305938	0.000568074132759753	0.00673573614557993	0.00191595357343247	MMP9/BIRC5/FN1	3
Belinostat	Belinostat	0.0273972602739726	53.827397260274	10.2042326557186	0.000601068420720602	0.0069844150487734	0.00198668930638178	BIRC5/CLU	2
dimethyl sulfoxide	dimethyl sulfoxide	0.00810810810810811	15.93	6.54245050610006	0.000720534250154101	0.00820843920273593	0.00233485814807418	MMP9/THY1/FN1	3
Electrocorundum	Electrocorundum	0.0240963855421687	47.3421686746988	9.54742097848309	0.000776213037021573	0.00850905234923649	0.00242036637164622	MMP9/FN1	2
nimesulide	nimesulide	0.0240963855421687	47.3421686746988	9.54742097848309	0.000776213037021573	0.00850905234923649	0.00242036637164622	MMP9/BIRC5	2
Idocyklin	Idocyklin	0.0235294117647059	46.2282352941176	9.43000619902661	0.000813862955019004	0.00864252394420379	0.00245833184027538	MMP9/FN1	2
Edetate sodium	Edetate sodium	0.0232558139534884	45.6906976744186	9.37282122422754	0.000833014356067835	0.00864252394420379	0.00245833184027538	MMP9/FN1	2
NADP(+)	NADP(+)	0.0232558139534884	45.6906976744186	9.37282122422754	0.000833014356067835	0.00864252394420379	0.00245833184027538	MMP9/FN1	2
ethanol	ethanol	0.00761421319796954	14.9596446700508	6.31644573083071	0.000864855711366468	0.00866346841903307	0.00246428941351244	MMP9/CLU/FN1	3
rapamycin	rapamycin	0.00761421319796954	14.9596446700508	6.31644573083071	0.000864855711366468	0.00866346841903307	0.00246428941351244	MMP9/BIRC5/FN1	3
172889-27-9	172889-27-9	0.0222222222222222	43.66	9.15356959288242	0.000911792006208748	0.00873189624000145	0.00248375343723205	MMP9/FN1	2
Heparitin	Heparitin	0.0222222222222222	43.66	9.15356959288242	0.000911792006208748	0.00873189624000145	0.00248375343723205	MMP9/FN1	2
Methaneseleninic acid	Methaneseleninic acid	0.00746268656716418	14.6619402985075	6.24548186729213	0.000916773959793612	0.00873189624000145	0.00248375343723205	BIRC5/CLU/FN1	3
Diallyl trisulfide	Diallyl trisulfide	0.0217391304347826	42.7108695652174	9.04927418591284	0.000952481521301446	0.00892567361090549	0.00253887264591387	MMP9/BIRC5	2
Deguelin	Deguelin	0.021505376344086	42.2516129032258	8.99837529699252	0.000973150817652749	0.00897461309613091	0.0025527932894149	MMP9/BIRC5	2
33258 Hoechst	33258 Hoechst	0.0202020202020202	39.6909090909091	8.70913186074532	0.00110169875245148	0.0100013589870986	0.00284484710748161	MMP9/THY1	2
rofecoxib	rofecoxib	0.0198019801980198	38.9049504950495	8.61841044631037	0.00114627026863862	0.0102458927089082	0.00291440375993948	ANGPTL1/CLU	2
SB 202190	SB 202190	0.0194174757281553	38.1495145631068	8.53030438584106	0.00119170048442391	0.0103788571611285	0.00295222497381498	MMP9/BIRC5	2
N-Acetyl-L-cysteine	N-Acetyl-L-cysteine	0.00678733031674208	13.3350678733032	5.91895478281846	0.00120630760177392	0.0103788571611285	0.00295222497381498	MMP9/BIRC5/FN1	3
CARBON TETRACHLORIDE	CARBON TETRACHLORIDE	0.0192307692307692	37.7826923076923	8.48719279392128	0.00121473715483088	0.0103788571611285	0.00295222497381498	MMP9/FN1	2
Tanshinone I	Tanshinone I	0.0188679245283019	37.0698113207547	8.40277840448589	0.00126145272185583	0.0106217975564962	0.00302132841085226	BIRC5/CLU	2
TITANIUM	TITANIUM	0.018348623853211	36.0495412844037	8.28047088690184	0.00133312894438805	0.0110649702384208	0.00314738713186352	MMP9/FN1	2
losartan	losartan	0.0178571428571429	35.0839285714286	8.16303107638592	0.00140672430891283	0.0115113637109627	0.00327436199405952	MMP9/FN1	2
Healon	Healon	0.0173913043478261	34.1686956521739	8.05014041308729	0.00148223398019227	0.0119608047568293	0.00340220372646472	MMP9/FN1	2
Phorbol 12-myristate 13-acetate	Phorbol 12-myristate 13-acetate	0.0062111801242236	12.2031055900621	5.62559435576589	0.00155766826169074	0.012165720016171	0.0034604910635725	MMP9/BIRC5/FN1	3
INDOMETHACIN SODIUM	INDOMETHACIN SODIUM	0.0168067226890756	33.0201680672269	7.90619832654763	0.00158588300992041	0.012165720016171	0.0034604910635725	MMP9/THY1	2
Nandrolone phenpropionate	Nandrolone phenpropionate	0.0168067226890756	33.0201680672269	7.90619832654763	0.00158588300992041	0.012165720016171	0.0034604910635725	MMP9/FN1	2
Deoxycorticosterone acetate	Deoxycorticosterone acetate	0.0166666666666667	32.745	7.87132222150345	0.00161232433949254	0.012165720016171	0.0034604910635725	MMP9/FN1	2
thymidine	thymidine	0.0166666666666667	32.745	7.87132222150345	0.00161232433949254	0.012165720016171	0.0034604910635725	MMP9/FN1	2
phenylephrine	phenylephrine	0.0165289256198347	32.4743801652893	7.83687155175231	0.00163897694135438	0.0122082769606012	0.00347259621852413	MMP9/FN1	2
monorden	monorden	0.0163934426229508	32.2081967213115	7.80283761233161	0.00166584063739209	0.0122513089914532	0.00348483650993416	BST2/CLU	2
3-(1-methylpyrrolidin-2-yl)pyridine	3-(1-methylpyrrolidin-2-yl)pyridine	0.00601202404809619	11.8118236472946	5.52060934790056	0.00171058326468642	0.0123387228223875	0.00350970102928679	MMP9/BIRC5/FN1	3
Sodium dodecyl sulfate	Sodium dodecyl sulfate	0.0161290322580645	31.6887096774194	7.73598633476031	0.00172020060002305	0.0123387228223875	0.00350970102928679	MMP9/FN1	2
Dexbrompheniramine	Dexbrompheniramine	0.015748031496063	30.940157480315	7.63863105106958	0.00180331930299899	0.0127771770127124	0.00363441759397743	MMP9/FN1	2
alpha-GalNAc	alpha-GalNAc	0.015625	30.6984375	7.60692795906747	0.00183144582911218	0.0128201208037852	0.0036466327859304	MMP9/FN1	2
Chromium(VI)	Chromium(VI)	0.0153846153846154	30.2261538461538	7.544601593	0.00188832825424803	0.0130609370918822	0.00371513202903435	MMP9/FN1	2
Oxotremorine	Oxotremorine	0.0152671755725191	29.9954198473282	7.51396459737984	0.00191708379868399	0.0131038316121812	0.00372733320611006	MMP9/FN1	2
Agarose	Agarose	0.0150375939849624	29.5443609022556	7.45371003381259	0.00197522266554771	0.0133442368451537	0.00379571552620551	MMP9/FN1	2
9001-31-4	9001-31-4	0.0148148148148148	29.1066666666667	7.39477277342766	0.00203419738986454	0.0135846975116241	0.00386411361414074	MMP9/FN1	2
emodin	emodin	0.0145985401459854	28.6817518248175	7.33710474983934	0.00209400655713807	0.013825202382923	0.00393252427596504	MMP9/BIRC5	2
Deacetylchitin	Deacetylchitin	0.013986013986014	27.4783216783217	7.17127089638551	0.00227842659479711	0.0148737736132261	0.0042307862257025	MMP9/FN1	2
Ethene	Ethene	0.0134228187919463	26.3718120805369	7.01534586372861	0.00247030584469789	0.0159471966196608	0.00453611716511776	MMP9/FN1	2
dmnq	dmnq	0.0127388535031847	25.028025477707	6.82121110169938	0.00273768250131078	0.0172890601441474	0.00491780495086719	BIRC5/CLU	2
lovastatin	lovastatin	0.0127388535031847	25.028025477707	6.82121110169938	0.00273768250131078	0.0172890601441474	0.00491780495086719	MMP9/BIRC5	2
carisoprodol	carisoprodol	0.0123456790123457	24.2555555555556	6.70708053121272	0.00291145284904419	0.0181887538203728	0.00517371926768463	MMP9/FN1	2
hesperidin	hesperidin	0.0122699386503067	24.1067484662577	6.68487172868032	0.00294681923848667	0.0182138508251144	0.00518085801167309	MMP9/BIRC5	2
ACRYLAMIDE	ACRYLAMIDE	0.0117647058823529	23.1141176470588	6.53480366675254	0.00320007783342571	0.019123048516187	0.0054394757080195	MMP9/FN1	2
bicalutamide	bicalutamide	0.0113636363636364	22.3261363636364	6.4131867579553	0.0034250557817512	0.019123048516187	0.0054394757080195	BIRC5/CLU	2
dUTP	dUTP	0.0111731843575419	21.9519553072626	6.35462468569497	0.0035402666085637	0.019123048516187	0.0054394757080195	MMP9/FN1	2
hemin	hemin	0.0110497237569061	21.7093922651934	6.31637319800836	0.00361807875273148	0.019123048516187	0.0054394757080195	MMP9/FN1	2
17-Hydroxyandrostan-3-one	17-Hydroxyandrostan-3-one	0.010989010989011	21.5901098901099	6.29747793106974	0.00365728578527087	0.019123048516187	0.0054394757080195	THY1/CLU	2
bilirubin	bilirubin	0.010989010989011	21.5901098901099	6.29747793106974	0.00365728578527087	0.019123048516187	0.0054394757080195	MMP9/FN1	2
L-leucine	L-leucine	0.010989010989011	21.5901098901099	6.29747793106974	0.00365728578527087	0.019123048516187	0.0054394757080195	MMP9/FN1	2
maltotriose	maltotriose	0.010989010989011	21.5901098901099	6.29747793106974	0.00365728578527087	0.019123048516187	0.0054394757080195	MMP9/FN1	2
1,9-Pyrazoloanthrone	1,9-Pyrazoloanthrone	0.0108695652173913	21.3554347826087	6.26013794392471	0.00373630090981672	0.019123048516187	0.0054394757080195	MMP9/BIRC5	2
hydrogen sulfide	hydrogen sulfide	0.010752688172043	21.1258064516129	6.22338526665311	0.00381611629949324	0.019123048516187	0.0054394757080195	MMP9/FN1	2
Erythorbic acid	Erythorbic acid	0.0106951871657754	21.0128342245989	6.205224278	0.00385632366379919	0.019123048516187	0.0054394757080195	MMP9/THY1	2
L-alanine	L-alanine	0.0106951871657754	21.0128342245989	6.205224278	0.00385632366379919	0.019123048516187	0.0054394757080195	MMP9/FN1	2
D-glucose	D-glucose	0.0106382978723404	20.9010638297872	6.18720432107499	0.0038967305786285	0.019123048516187	0.0054394757080195	MMP9/FN1	2
Pioglitazone	Pioglitazone	0.0106382978723404	20.9010638297872	6.18720432107499	0.0038967305786285	0.019123048516187	0.0054394757080195	MMP9/FN1	2
GLYCOPROTEIN	GLYCOPROTEIN	0.0105820105820106	20.7904761904762	6.16932353721993	0.0039373368722575	0.019123048516187	0.0054394757080195	MMP9/FN1	2
ibuprofen	ibuprofen	0.0105820105820106	20.7904761904762	6.16932353721993	0.0039373368722575	0.019123048516187	0.0054394757080195	MMP9/CLU	2
Superoxide	Superoxide	0.0105820105820106	20.7904761904762	6.16932353721993	0.0039373368722575	0.019123048516187	0.0054394757080195	MMP9/FN1	2
ALDOSTERONE	ALDOSTERONE	0.0105263157894737	20.6810526315789	6.15158010311829	0.00397814237305652	0.019123048516187	0.0054394757080195	MMP9/FN1	2
glycerol	glycerol	0.0105263157894737	20.6810526315789	6.15158010311829	0.00397814237305652	0.019123048516187	0.0054394757080195	MMP9/FN1	2
HEXACHLOROETHANE	HEXACHLOROETHANE	0.0105263157894737	20.6810526315789	6.15158010311829	0.00397814237305652	0.019123048516187	0.0054394757080195	MMP9/FN1	2
hydroquinone	hydroquinone	0.0104712041884817	20.5727748691099	6.13397222854477	0.00401914690948989	0.019123048516187	0.0054394757080195	MMP9/FN1	2
isoproterenol	isoproterenol	0.0104712041884817	20.5727748691099	6.13397222854477	0.00401914690948989	0.019123048516187	0.0054394757080195	MMP9/FN1	2
1-Phosphatidyl-myo-inositol	1-Phosphatidyl-myo-inositol	0.0104166666666667	20.465625	6.11649815587197	0.00406035031011593	0.019123048516187	0.0054394757080195	MMP9/FN1	2
Isoguanine	Isoguanine	0.0104166666666667	20.465625	6.11649815587197	0.00406035031011593	0.019123048516187	0.0054394757080195	MMP9/FN1	2
Phetharbital	Phetharbital	0.0104166666666667	20.465625	6.11649815587197	0.00406035031011593	0.019123048516187	0.0054394757080195	MMP9/FN1	2
Acid red 87	Acid red 87	0.0103626943005181	20.359585492228	6.09915615931035	0.00410175240358687	0.019123048516187	0.0054394757080195	MMP9/FN1	2
Angiotensin II, human	Angiotensin II, human	0.0103626943005181	20.359585492228	6.09915615931035	0.00410175240358687	0.019123048516187	0.0054394757080195	MMP9/FN1	2
diphenylpyraline	diphenylpyraline	0.0103626943005181	20.359585492228	6.09915615931035	0.00410175240358687	0.019123048516187	0.0054394757080195	MMP9/FN1	2
retinol	retinol	0.0103626943005181	20.359585492228	6.09915615931035	0.00410175240358687	0.019123048516187	0.0054394757080195	MMP9/FN1	2
Simvastatin and niacin	Simvastatin and niacin	0.0103626943005181	20.359585492228	6.09915615931035	0.00410175240358687	0.019123048516187	0.0054394757080195	MMP9/FN1	2
Aizen uranine	Aizen uranine	0.0103092783505155	20.2546391752577	6.0819445441698	0.00414335301864881	0.019123048516187	0.0054394757080195	MMP9/FN1	2
trimethoprim	trimethoprim	0.0102040816326531	20.0479591836735	6.047905831	0.00422714912899942	0.019123048516187	0.0054394757080195	MMP9/FN1	2
2-Butanone	2-Butanone	0.0101522842639594	19.946192893401	6.03107549193511	0.00426934428224939	0.019123048516187	0.0054394757080195	MMP9/FN1	2
sodium chloride	sodium chloride	0.0101522842639594	19.946192893401	6.03107549193511	0.00426934428224939	0.019123048516187	0.0054394757080195	MMP9/FN1	2
Acetylcholine bromide	Acetylcholine bromide	0.0101010101010101	19.8454545454545	6.01436905286784	0.00431173727301291	0.019123048516187	0.0054394757080195	MMP9/FN1	2
L-cysteine	L-cysteine	0.0101010101010101	19.8454545454545	6.01436905286784	0.00431173727301291	0.019123048516187	0.0054394757080195	MMP9/FN1	2
streptozocin	streptozocin	0.0101010101010101	19.8454545454545	6.01436905286784	0.00431173727301291	0.019123048516187	0.0054394757080195	MMP9/FN1	2
PIPERONYL BUTOXIDE	PIPERONYL BUTOXIDE	0.0100502512562814	19.7457286432161	5.99778496383696	0.00435432793050496	0.0191656403607832	0.00545159079018564	MMP9/FN1	2
COBALT	COBALT	0.00995024875621891	19.5492537313433	5.96497777243583	0.00444010156300267	0.0192514851351086	0.00547600899757596	MMP9/FN1	2
water	water	0.00995024875621891	19.5492537313433	5.96497777243583	0.00444010156300267	0.0192514851351086	0.00547600899757596	MMP9/FN1	2
Pentadecafluorooctanoic acid	Pentadecafluorooctanoic acid	0.00985221674876847	19.3566502463054	5.93264205207936	0.0045266638153346	0.0193818217815376	0.0055130827424611	MMP9/PFN2	2
L-thyroxine	L-thyroxine	0.00980392156862745	19.2617647058824	5.91664739679443	0.00457024024797014	0.0193818217815376	0.0055130827424611	MMP9/FN1	2
Vitamin D3	Vitamin D3	0.00980392156862745	19.2617647058824	5.91664739679443	0.00457024024797014	0.0193818217815376	0.0055130827424611	MMP9/FN1	2
metoprolol	metoprolol	0.00970873786407767	19.0747572815534	5.88499751629372	0.00465798287506185	0.0194696982043952	0.00553807884426134	MMP9/FN1	2
N-NITROSODIETHYLAMINE	N-NITROSODIETHYLAMINE	0.00970873786407767	19.0747572815534	5.88499751629372	0.00465798287506185	0.0194696982043952	0.00553807884426134	MMP9/BIRC5	2
Sorafenib	Sorafenib	0.00966183574879227	18.9826086956522	5.86933956993649	0.0047021487293508	0.0195139172268058	0.00555065677073741	BIRC5/FN1	2
Sodium dichromate	Sodium dichromate	0.00961538461538462	18.8913461538462	5.85379117685957	0.00474651071751265	0.0195583172118784	0.00556328617132875	MMP9/FN1	2
cerivastatin	cerivastatin	0.00952380952380952	18.7114285714286	5.82301785568909	0.00483582241614717	0.0197860058012782	0.00562805129232844	MMP9/FN1	2
IK-682	IK-682	0.1	196.47	13.9521791051994	0.00507935434884621	0.0200755433787731	0.00571040911399108	MMP9	1
Marimastat	Marimastat	0.1	196.47	13.9521791051994	0.00507935434884621	0.0200755433787731	0.00571040911399108	MMP9	1
PENFLURIDOL	PENFLURIDOL	0.1	196.47	13.9521791051994	0.00507935434884621	0.0200755433787731	0.00571040911399108	MMP9	1
rebamipide	rebamipide	0.1	196.47	13.9521791051994	0.00507935434884621	0.0200755433787731	0.00571040911399108	BIRC5	1
Sitaxentan	Sitaxentan	0.1	196.47	13.9521791051994	0.00507935434884621	0.0200755433787731	0.00571040911399108	FN1	1
ethisterone	ethisterone	0.00921658986175115	18.1078341013825	5.71857730758275	0.00515456664071522	0.020235156880105	0.00575581054475313	MMP9/FN1	2
Aflodac	Aflodac	0.00884955752212389	17.3867256637168	5.59126541246536	0.00557837221865932	0.0210744940853745	0.00599455670151969	BIRC5/CLU	2
3,7,11-trimethyldodeca-2,6,10-trien-1-yl trihydrogen diphosphate	3,7,11-trimethyldodeca-2,6,10-trien-1-yl trihydrogen diphosphate	0.0909090909090909	178.609090909091	13.2964137877399	0.0055860104804607	0.0210744940853745	0.00599455670151969	BIRC5	1
6401-97-4	6401-97-4	0.0909090909090909	178.609090909091	13.2964137877399	0.0055860104804607	0.0210744940853745	0.00599455670151969	MMP9	1
Angelicin	Angelicin	0.0909090909090909	178.609090909091	13.2964137877399	0.0055860104804607	0.0210744940853745	0.00599455670151969	BIRC5	1
CICLOPIROX	CICLOPIROX	0.0909090909090909	178.609090909091	13.2964137877399	0.0055860104804607	0.0210744940853745	0.00599455670151969	BIRC5	1
meclizine	meclizine	0.0909090909090909	178.609090909091	13.2964137877399	0.0055860104804607	0.0210744940853745	0.00599455670151969	CLU	1
acetaldehyde	acetaldehyde	0.0087719298245614	17.2342105263158	5.56396854422488	0.00567467770586641	0.0211812254510626	0.00602491601742337	MMP9/FN1	2
disulfiram	disulfiram	0.00869565217391304	17.084347826087	5.53701638544747	0.00577175353937245	0.0211812254510626	0.00602491601742337	MMP9/CLU	2
Mustard gas	Mustard gas	0.00862068965517241	16.9370689655172	5.5104015397735	0.00586959837634871	0.0211812254510626	0.00602491601742337	MMP9/FN1	2
wortmannin	wortmannin	0.00858369098712446	16.8643776824034	5.49721835867605	0.00591880875190853	0.0211812254510626	0.00602491601742337	MMP9/BIRC5	2
celecoxib	celecoxib	0.00854700854700855	16.7923076923077	5.48411683193497	0.0059682108754451	0.0211812254510626	0.00602491601742337	MMP9/BIRC5	2
docetaxel	docetaxel	0.00854700854700855	16.7923076923077	5.48411683193497	0.0059682108754451	0.0211812254510626	0.00602491601742337	MMP9/BIRC5	2
2',4'-Dihydroxychalcone	2',4'-Dihydroxychalcone	0.0833333333333333	163.725	12.7241549817936	0.00609243439038065	0.0211812254510626	0.00602491601742337	BIRC5	1
BAPTA	BAPTA	0.0833333333333333	163.725	12.7241549817936	0.00609243439038065	0.0211812254510626	0.00602491601742337	MMP9	1
dioxocerium	dioxocerium	0.0833333333333333	163.725	12.7241549817936	0.00609243439038065	0.0211812254510626	0.00602491601742337	MMP9	1
IB-MECA	IB-MECA	0.0833333333333333	163.725	12.7241549817936	0.00609243439038065	0.0211812254510626	0.00602491601742337	BIRC5	1
Ilomastat	Ilomastat	0.0833333333333333	163.725	12.7241549817936	0.00609243439038065	0.0211812254510626	0.00602491601742337	MMP9	1
NSC113090	NSC113090	0.0833333333333333	163.725	12.7241549817936	0.00609243439038065	0.0211812254510626	0.00602491601742337	BIRC5	1
Osthole	Osthole	0.0833333333333333	163.725	12.7241549817936	0.00609243439038065	0.0211812254510626	0.00602491601742337	MMP9	1
diazepam	diazepam	0.00833333333333333	16.3725	5.40717492468585	0.00626864095410832	0.0211812254510626	0.00602491601742337	MMP9/FN1	2
LY 294002	LY 294002	0.00829875518672199	16.3045643153527	5.39462149282893	0.00631938063038418	0.0211812254510626	0.00602491601742337	MMP9/BIRC5	2
Gefitinib	Gefitinib	0.00819672131147541	16.1040983606557	5.35740867143438	0.0064727414588275	0.0211812254510626	0.00602491601742337	BIRC5/FN1	2
2-Aminoethanethiol	2-Aminoethanethiol	0.0769230769230769	151.130769230769	12.2190232855882	0.0065986261732226	0.0211812254510626	0.00602491601742337	MMP9	1
3,14-Dihydroxybufa-20,22-dienolide	3,14-Dihydroxybufa-20,22-dienolide	0.0769230769230769	151.130769230769	12.2190232855882	0.0065986261732226	0.0211812254510626	0.00602491601742337	MMP9	1
362-07-2	362-07-2	0.0769230769230769	151.130769230769	12.2190232855882	0.0065986261732226	0.0211812254510626	0.00602491601742337	MMP9	1
benzo[g][1]benzofuran-8,9-dione	benzo[g][1]benzofuran-8,9-dione	0.0769230769230769	151.130769230769	12.2190232855882	0.0065986261732226	0.0211812254510626	0.00602491601742337	BIRC5	1
CGS-27023A	CGS-27023A	0.0769230769230769	151.130769230769	12.2190232855882	0.0065986261732226	0.0211812254510626	0.00602491601742337	MMP9	1
CHEMBL605993	CHEMBL605993	0.0769230769230769	151.130769230769	12.2190232855882	0.0065986261732226	0.0211812254510626	0.00602491601742337	MMP9	1
Dehydroxymethylepoxyquinomicin	Dehydroxymethylepoxyquinomicin	0.0769230769230769	151.130769230769	12.2190232855882	0.0065986261732226	0.0211812254510626	0.00602491601742337	BIRC5	1
Ginsenoside Rg3	Ginsenoside Rg3	0.0769230769230769	151.130769230769	12.2190232855882	0.0065986261732226	0.0211812254510626	0.00602491601742337	BIRC5	1
IMD-0354	IMD-0354	0.0769230769230769	151.130769230769	12.2190232855882	0.0065986261732226	0.0211812254510626	0.00602491601742337	MMP9	1
Palmatine	Palmatine	0.0769230769230769	151.130769230769	12.2190232855882	0.0065986261732226	0.0211812254510626	0.00602491601742337	BIRC5	1
Policapran	Policapran	0.0769230769230769	151.130769230769	12.2190232855882	0.0065986261732226	0.0211812254510626	0.00602491601742337	MMP9	1
HEMATOXYLIN	HEMATOXYLIN	0.008	15.7176	5.28492972274918	0.00678458622951594	0.0216584868096086	0.00616067112801621	MMP9/FN1	2
nifedipine	nifedipine	0.00784313725490196	15.4094117647059	5.22642281168003	0.00704965353547322	0.0220736065325805	0.00627875029552521	MMP9/FN1	2
Cdk2 Inhibitor IV, NU6140	Cdk2 Inhibitor IV, NU6140	0.0714285714285714	140.335714285714	11.7688121987127	0.00710458592356722	0.0220736065325805	0.00627875029552521	BIRC5	1
CHEMBL475540	CHEMBL475540	0.0714285714285714	140.335714285714	11.7688121987127	0.00710458592356722	0.0220736065325805	0.00627875029552521	MMP9	1
Ropivacaina [Spanish]	Ropivacaina [Spanish]	0.0714285714285714	140.335714285714	11.7688121987127	0.00710458592356722	0.0220736065325805	0.00627875029552521	CLU	1
roxarsone	roxarsone	0.0714285714285714	140.335714285714	11.7688121987127	0.00710458592356722	0.0220736065325805	0.00627875029552521	MMP9	1
ascorbic acid	ascorbic acid	0.00763358778625954	14.9977099236641	5.14723779046261	0.00742864273805465	0.0223312741444163	0.00635204283118646	BIRC5/FN1	2
tanespimycin	tanespimycin	0.00763358778625954	14.9977099236641	5.14723779046261	0.00742864273805465	0.0223312741444163	0.00635204283118646	BST2/CLU	2
suloctidil	suloctidil	0.00754716981132075	14.8279245283019	5.11422867184873	0.00759387392652817	0.0223312741444163	0.00635204283118646	BST2/FN1	2
ALUMINUM ION	ALUMINUM ION	0.0666666666666667	130.98	11.36421363	0.00761031373596288	0.0223312741444163	0.00635204283118646	FN1	1
Brucinum	Brucinum	0.0666666666666667	130.98	11.36421363	0.00761031373596288	0.0223312741444163	0.00635204283118646	FN1	1
CHEMBL55802	CHEMBL55802	0.0666666666666667	130.98	11.36421363	0.00761031373596288	0.0223312741444163	0.00635204283118646	MMP9	1
Cinobufagin	Cinobufagin	0.0666666666666667	130.98	11.36421363	0.00761031373596288	0.0223312741444163	0.00635204283118646	BIRC5	1
enoxolone	enoxolone	0.0666666666666667	130.98	11.36421363	0.00761031373596288	0.0223312741444163	0.00635204283118646	MMP9	1
MELAMINE	MELAMINE	0.0666666666666667	130.98	11.36421363	0.00761031373596288	0.0223312741444163	0.00635204283118646	FN1	1
Oroxylin A	Oroxylin A	0.0666666666666667	130.98	11.36421363	0.00761031373596288	0.0223312741444163	0.00635204283118646	MMP9	1
piperazine	piperazine	0.0666666666666667	130.98	11.36421363	0.00761031373596288	0.0223312741444163	0.00635204283118646	MMP9	1
temozolomide	temozolomide	0.00738007380073801	14.499631	5.04979769579829	0.00792936562541214	0.0231505599415299	0.00658508544400797	MMP9/FN1	2
PD 98059	PD 98059	0.0072992700729927	14.3408759124088	5.01834698601158	0.00809961726486247	0.0233429972205979	0.00663982346885382	MMP9/BIRC5	2
batimastat	batimastat	0.0625	122.79375	10.9979890283993	0.00811580970492387	0.0233429972205979	0.00663982346885382	MMP9	1
p-Propenylanisole	p-Propenylanisole	0.0625	122.79375	10.9979890283993	0.00811580970492387	0.0233429972205979	0.00663982346885382	MMP9	1
Dinoprostone	Dinoprostone	0.00709219858156028	13.9340425531915	4.93684609883841	0.00856174780954528	0.0241973137699734	0.00688283044095629	MMP9/FN1	2
AC1L1WKQ	AC1L1WKQ	0.0588235294117647	115.570588235294	10.6644129493784	0.00862107392493028	0.0241973137699734	0.00688283044095629	MMP9	1
calphostin C	calphostin C	0.0588235294117647	115.570588235294	10.6644129493784	0.00862107392493028	0.0241973137699734	0.00688283044095629	FN1	1
curcumin II	curcumin II	0.0588235294117647	115.570588235294	10.6644129493784	0.00862107392493028	0.0241973137699734	0.00688283044095629	MMP9	1
Temposil	Temposil	0.0588235294117647	115.570588235294	10.6644129493784	0.00862107392493028	0.0241973137699734	0.00688283044095629	FN1	1
24939-16-0	24939-16-0	0.0555555555555556	109.15	10.3588892187694	0.00912610649042989	0.0253697027317692	0.00721631185594305	MMP9	1
allopurinol	allopurinol	0.0555555555555556	109.15	10.3588892187694	0.00912610649042989	0.0253697027317692	0.00721631185594305	MMP9	1
2,2'-BIPYRIDINE	2,2'-BIPYRIDINE	0.0526315789473684	103.405263157895	10.0776797592044	0.00963090749583495	0.0265192286970621	0.00754328998177145	MMP9	1
DIAMIDE	DIAMIDE	0.0526315789473684	103.405263157895	10.0776797592044	0.00963090749583495	0.0265192286970621	0.00754328998177145	CLU	1
nitrofural	nitrofural	0.00662251655629139	13.0112582781457	4.74686750642715	0.00976831460984005	0.0267707112656466	0.00761482320628048	BIRC5/CLU	2
Nimbolide	Nimbolide	0.05	98.235	9.8177089908821	0.0101354770355251	0.0275173465310284	0.00782720066196477	BIRC5	1
noscapine	noscapine	0.05	98.235	9.8177089908821	0.0101354770355251	0.0275173465310284	0.00782720066196477	BIRC5	1
Anandamide	Anandamide	0.0476190476190476	93.5571428571428	9.57642010702049	0.0106398152038463	0.0282270896503867	0.00802908429225602	MMP9	1
DIOSGENIN	DIOSGENIN	0.0476190476190476	93.5571428571428	9.57642010702049	0.0106398152038463	0.0282270896503867	0.00802908429225602	MMP9	1
NVP-BEZ235	NVP-BEZ235	0.0476190476190476	93.5571428571428	9.57642010702049	0.0106398152038463	0.0282270896503867	0.00802908429225602	BIRC5	1
Shogaol	Shogaol	0.0476190476190476	93.5571428571428	9.57642010702049	0.0106398152038463	0.0282270896503867	0.00802908429225602	MMP9	1
terbinafine	terbinafine	0.0476190476190476	93.5571428571428	9.57642010702049	0.0106398152038463	0.0282270896503867	0.00802908429225602	MMP9	1
Fulvestrant	Fulvestrant	0.00625	12.279375	4.5906829661731	0.0109159623624628	0.0286487554746002	0.00814902547243815	MMP9/BIRC5	2
ALLETHRIN	ALLETHRIN	0.0454545454545455	89.3045454545455	9.35166771166649	0.0111439220951113	0.0286487554746002	0.00814902547243815	MMP9	1
benazepril	benazepril	0.0454545454545455	89.3045454545455	9.35166771166649	0.0111439220951113	0.0286487554746002	0.00814902547243815	MMP9	1
CLODRONATE DISODIUM	CLODRONATE DISODIUM	0.0454545454545455	89.3045454545455	9.35166771166649	0.0111439220951113	0.0286487554746002	0.00814902547243815	MMP9	1
IN1541	IN1541	0.0454545454545455	89.3045454545455	9.35166771166649	0.0111439220951113	0.0286487554746002	0.00814902547243815	MMP9	1
mercaptopurine	mercaptopurine	0.0454545454545455	89.3045454545455	9.35166771166649	0.0111439220951113	0.0286487554746002	0.00814902547243815	FN1	1
probucol	probucol	0.0454545454545455	89.3045454545455	9.35166771166649	0.0111439220951113	0.0286487554746002	0.00814902547243815	MMP9	1
celastrol	celastrol	0.00604229607250755	11.8712990936556	4.50128325210869	0.0116456771018075	0.0292959762938978	0.00833312488113408	BIRC5/CLU	2
60282-87-3	60282-87-3	0.0434782608695652	85.4217391304348	9.14163642437205	0.0116477978035979	0.0292959762938978	0.00833312488113408	FN1	1
amphotericin B	amphotericin B	0.0434782608695652	85.4217391304348	9.14163642437205	0.0116477978035979	0.0292959762938978	0.00833312488113408	MMP9	1
Chlorhexidine diacetate	Chlorhexidine diacetate	0.0434782608695652	85.4217391304348	9.14163642437205	0.0116477978035979	0.0292959762938978	0.00833312488113408	FN1	1
HEXACHLOROBENZENE	HEXACHLOROBENZENE	0.0434782608695652	85.4217391304348	9.14163642437205	0.0116477978035979	0.0292959762938978	0.00833312488113408	MMP9	1
Cardidigin	Cardidigin	0.0416666666666667	81.8625	8.94477834124591	0.0121514424235513	0.0299152035935732	0.00850926164361083	BIRC5	1
Chlormethine hydrochloride	Chlormethine hydrochloride	0.0416666666666667	81.8625	8.94477834124591	0.0121514424235513	0.0299152035935732	0.00850926164361083	MMP9	1
etodolac	etodolac	0.0416666666666667	81.8625	8.94477834124591	0.0121514424235513	0.0299152035935732	0.00850926164361083	BIRC5	1
oseltamivir	oseltamivir	0.0416666666666667	81.8625	8.94477834124591	0.0121514424235513	0.0299152035935732	0.00850926164361083	MMP9	1
Prolinedithiocarbamate	Prolinedithiocarbamate	0.0416666666666667	81.8625	8.94477834124591	0.0121514424235513	0.0299152035935732	0.00850926164361083	MMP9	1
Hydroxytyrosol	Hydroxytyrosol	0.04	78.588	8.7597643978831	0.0126548560491824	0.0310230859264766	0.00882439440249448	MMP9	1
ACRYLIC ACID	ACRYLIC ACID	0.0384615384615385	75.5653846153846	8.58544612351191	0.0131580387746697	0.0318534188670129	0.00906057933168045	FN1	1
Aliskiren	Aliskiren	0.0384615384615385	75.5653846153846	8.58544612351191	0.0131580387746697	0.0318534188670129	0.00906057933168045	MMP9	1
Pulmicort Nebuamp	Pulmicort Nebuamp	0.0384615384615385	75.5653846153846	8.58544612351191	0.0131580387746697	0.0318534188670129	0.00906057933168045	MMP9	1
simvastatin	simvastatin	0.00558659217877095	10.9759776536313	4.29874441130851	0.0135265341274958	0.032133747341315	0.00914031766027076	MMP9/BIRC5	2
abacavir	abacavir	0.037037037037037	72.7666666666667	8.42082526047275	0.0136609906941563	0.032133747341315	0.00914031766027076	MMP9	1
Artenimol	Artenimol	0.037037037037037	72.7666666666667	8.42082526047275	0.0136609906941563	0.032133747341315	0.00914031766027076	MMP9	1
Ici 118551	Ici 118551	0.037037037037037	72.7666666666667	8.42082526047275	0.0136609906941563	0.032133747341315	0.00914031766027076	MMP9	1
Riboflavine	Riboflavine	0.037037037037037	72.7666666666667	8.42082526047275	0.0136609906941563	0.032133747341315	0.00914031766027076	BIRC5	1
Tozasertib	Tozasertib	0.037037037037037	72.7666666666667	8.42082526047275	0.0136609906941563	0.032133747341315	0.00914031766027076	BIRC5	1
Wogonin	Wogonin	0.037037037037037	72.7666666666667	8.42082526047275	0.0136609906941563	0.032133747341315	0.00914031766027076	MMP9	1
mitomycin C	mitomycin C	0.00550964187327824	10.8247933884298	4.26361201118736	0.0138886547038716	0.0325375338022152	0.00925517312609438	UBL3/FN1	2
STREPTOZOTOCIN	STREPTOZOTOCIN	0.0357142857142857	70.1678571428571	8.26502940611232	0.0141637119017535	0.0330486611040914	0.00940056127066284	MMP9	1
Capsaicin	Capsaicin	0.00543478260869565	10.6777173913043	4.22915977815669	0.0142550438116335	0.0331287218182363	0.00942333422495353	MMP9/BIRC5	2
Bosentan	Bosentan	0.0344827586206897	67.748275862069	8.11729231512528	0.0146662024915385	0.0334159358728779	0.00950503112970709	FN1	1
D-MONAPTERIN	D-MONAPTERIN	0.0344827586206897	67.748275862069	8.11729231512528	0.0146662024915385	0.0334159358728779	0.00950503112970709	MMP9	1
Epirubicin	Epirubicin	0.0344827586206897	67.748275862069	8.11729231512528	0.0146662024915385	0.0334159358728779	0.00950503112970709	BIRC5	1
roscovitine	roscovitine	0.0344827586206897	67.748275862069	8.11729231512528	0.0146662024915385	0.0334159358728779	0.00950503112970709	BIRC5	1
Vinzam	Vinzam	0.0344827586206897	67.748275862069	8.11729231512528	0.0146662024915385	0.0334159358728779	0.00950503112970709	MMP9	1
megestrol	megestrol	0.0333333333333333	65.49	7.97693784384898	0.0151684625575533	0.0341584369997616	0.00971623264600519	CLU	1
monocrotaline	monocrotaline	0.0333333333333333	65.49	7.97693784384898	0.0151684625575533	0.0341584369997616	0.00971623264600519	MMP9	1
sulfapyridine	sulfapyridine	0.0333333333333333	65.49	7.97693784384898	0.0151684625575533	0.0341584369997616	0.00971623264600519	FN1	1
HMN-176	HMN-176	0.032258064516129	63.3774193548387	7.8433667665083	0.0156704921938091	0.0348833561862188	0.00992243304871156	BIRC5	1
purvalanol A	purvalanol A	0.032258064516129	63.3774193548387	7.8433667665083	0.0156704921938091	0.0348833561862188	0.00992243304871156	BIRC5	1
RHODAMINE B	RHODAMINE B	0.032258064516129	63.3774193548387	7.8433667665083	0.0156704921938091	0.0348833561862188	0.00992243304871156	FN1	1
5-azacytidine	5-azacytidine	0.0051413881748072	10.1012853470437	4.09139528201371	0.0158400525007629	0.0351262232936765	0.009991515639292	MMP9/THY1	2
cycloheximide	cycloheximide	0.00508905852417303	9.99847328244275	4.06634406508791	0.0161503385359174	0.0353236893164556	0.0100476840704476	MMP9/THY1	2
Medroxyprogesterone acetate	Medroxyprogesterone acetate	0.00508905852417303	9.99847328244275	4.06634406508791	0.0161503385359174	0.0353236893164556	0.0100476840704476	MMP9/FN1	2
2,4-Diisocyanato-1-methylbenzene	2,4-Diisocyanato-1-methylbenzene	0.03125	61.396875	7.71604587534867	0.0161722914942809	0.0353236893164556	0.0100476840704476	MMP9	1
7-Hydroxystaurosporine	7-Hydroxystaurosporine	0.03125	61.396875	7.71604587534867	0.0161722914942809	0.0353236893164556	0.0100476840704476	BIRC5	1
6-Deoxy-D-galactose	6-Deoxy-D-galactose	0.0303030303030303	59.5363636363636	7.59449891130005	0.016673860552913	0.0358796777083053	0.0102058327750773	FN1	1
CADMIUM SELENIDE	CADMIUM SELENIDE	0.0303030303030303	59.5363636363636	7.59449891130005	0.016673860552913	0.0358796777083053	0.0102058327750773	FN1	1
danthron	danthron	0.0303030303030303	59.5363636363636	7.59449891130005	0.016673860552913	0.0358796777083053	0.0102058327750773	BIRC5	1
FEXOFENADINE HYDROCHLORIDE	FEXOFENADINE HYDROCHLORIDE	0.0303030303030303	59.5363636363636	7.59449891130005	0.016673860552913	0.0358796777083053	0.0102058327750773	MMP9	1
mifepristone	mifepristone	0.00498753117206983	9.79900249376559	4.01730574805729	0.0167788739108263	0.0359724197128786	0.0102322128724014	MMP9/BIRC5	2
Benzyl butyl phthalate	Benzyl butyl phthalate	0.0294117647058824	57.7852941176471	7.47829897258258	0.0171751994636122	0.0360245158424502	0.0102470314109334	THY1	1
butein	butein	0.0294117647058824	57.7852941176471	7.47829897258258	0.0171751994636122	0.0360245158424502	0.0102470314109334	MMP9	1
L-citrulline	L-citrulline	0.0294117647058824	57.7852941176471	7.47829897258258	0.0171751994636122	0.0360245158424502	0.0102470314109334	FN1	1
ML-7	ML-7	0.0294117647058824	57.7852941176471	7.47829897258258	0.0171751994636122	0.0360245158424502	0.0102470314109334	BIRC5	1
POLY I-C	POLY I-C	0.0294117647058824	57.7852941176471	7.47829897258258	0.0171751994636122	0.0360245158424502	0.0102470314109334	BIRC5	1
Xanthohumol	Xanthohumol	0.0294117647058824	57.7852941176471	7.47829897258258	0.0171751994636122	0.0360245158424502	0.0102470314109334	MMP9	1
Entinostat	Entinostat	0.0285714285714286	56.1342857142857	7.36706212477822	0.0176763083202567	0.0365478118650147	0.0103958809000948	MMP9	1
oxozinc	oxozinc	0.0285714285714286	56.1342857142857	7.36706212477822	0.0176763083202567	0.0365478118650147	0.0103958809000948	MMP9	1
Stannic fluoride	Stannic fluoride	0.0285714285714286	56.1342857142857	7.36706212477822	0.0176763083202567	0.0365478118650147	0.0103958809000948	THY1	1
Triton X-100	Triton X-100	0.0285714285714286	56.1342857142857	7.36706212477822	0.0176763083202567	0.0365478118650147	0.0103958809000948	FN1	1
Dronabinol	Dronabinol	0.00484261501210654	9.51428571428572	3.94628039101519	0.0177414386599735	0.0365523966717894	0.0103971850302943	MMP9/BIRC5	2
MERCURY	MERCURY	0.00478468899521531	9.40047846889952	3.91753886762484	0.018149452382031	0.036926383821312	0.0105035641995579	MMP9/FN1	2
AZOXYMETHANE	AZOXYMETHANE	0.0277777777777778	54.575	7.26044199390408	0.0181771872166872	0.036926383821312	0.0105035641995579	MMP9	1
Linalool	Linalool	0.0277777777777778	54.575	7.26044199390408	0.0181771872166872	0.036926383821312	0.0105035641995579	FN1	1
trolox	trolox	0.0277777777777778	54.575	7.26044199390408	0.0181771872166872	0.036926383821312	0.0105035641995579	FN1	1
heptachlor	heptachlor	0.027027027027027	53.1	7.15812516861471	0.0186778362467128	0.0378112294750528	0.0107552550549566	FN1	1
phenylarsine oxide	phenylarsine oxide	0.0263157894736842	51.7026315789474	7.05982727220896	0.019178255504109	0.0386894668329421	0.0110050662066707	MMP9	1
verteporfin	verteporfin	0.0046189376443418	9.07482678983834	3.83413826357264	0.0193977636593515	0.0389968881871392	0.011092510998063	CLU/FN1	2
dicumarol	dicumarol	0.0256410256410256	50.3769230769231	6.96528959208597	0.0196784450826167	0.0390210805221854	0.0110993924123256	MMP9	1
Fasudil hydrochloride	Fasudil hydrochloride	0.0256410256410256	50.3769230769231	6.96528959208597	0.0196784450826167	0.0390210805221854	0.0110993924123256	MMP9	1
oxidopamine	oxidopamine	0.0256410256410256	50.3769230769231	6.96528959208597	0.0196784450826167	0.0390210805221854	0.0110993924123256	MMP9	1
Romidepsin	Romidepsin	0.0256410256410256	50.3769230769231	6.96528959208597	0.0196784450826167	0.0390210805221854	0.0110993924123256	BIRC5	1
Glycitein	Glycitein	0.025	49.1175	6.87427617549601	0.0201784050759447	0.0397411977936402	0.0113042269292536	MMP9	1
mefenamic acid	mefenamic acid	0.025	49.1175	6.87427617549601	0.0201784050759447	0.0397411977936402	0.0113042269292536	FN1	1
PRAVASTATIN SODIUM	PRAVASTATIN SODIUM	0.024390243902439	47.919512195122	6.78657131720972	0.0206781355777673	0.0405878269279825	0.0115450472464775	MMP9	1
DIALLYL DISULFIDE	DIALLYL DISULFIDE	0.0238095238095238	46.7785714285714	6.70197737809121	0.0211776366817267	0.0410140230402773	0.0116662770492319	MMP9	1
edaravone	edaravone	0.0238095238095238	46.7785714285714	6.70197737809121	0.0211776366817267	0.0410140230402773	0.0116662770492319	MMP9	1
Enalapril maleate	Enalapril maleate	0.0238095238095238	46.7785714285714	6.70197737809121	0.0211776366817267	0.0410140230402773	0.0116662770492319	FN1	1
N-Formyl-Met-Leu-Phe	N-Formyl-Met-Leu-Phe	0.0238095238095238	46.7785714285714	6.70197737809121	0.0211776366817267	0.0410140230402773	0.0116662770492319	MMP9	1
9,12-Octadecadienoic acid	9,12-Octadecadienoic acid	0.0232558139534884	45.6906976744186	6.62031288426516	0.0216769084814299	0.0417029265818237	0.0118622329438288	MMP9	1
Andrographolide	Andrographolide	0.0232558139534884	45.6906976744186	6.62031288426516	0.0216769084814299	0.0417029265818237	0.0118622329438288	BIRC5	1
Zoledronic acid	Zoledronic acid	0.00432900432900433	8.5051948051948	3.68384675069089	0.0219128322353364	0.0420176750123116	0.0119517618931659	MMP9/BIRC5	2
Acetovanillone	Acetovanillone	0.0227272727272727	44.6522727272727	6.54141086519275	0.0221759510704521	0.0422433690883039	0.0120159596826954	FN1	1
mevalonic acid	mevalonic acid	0.0227272727272727	44.6522727272727	6.54141086519275	0.0221759510704521	0.0422433690883039	0.0120159596826954	MMP9	1
methazolamide	methazolamide	0.00426439232409382	8.37825159914712	3.64953661034737	0.0225396775887956	0.042496897416438	0.0120880748154376	BIRC5/CLU	2
Vorinostat	Vorinostat	0.00426439232409382	8.37825159914712	3.64953661034737	0.0225396775887956	0.042496897416438	0.0120880748154376	MMP9/BIRC5	2
139890-68-9	139890-68-9	0.0222222222222222	43.66	6.46511739595777	0.0226747645423335	0.042496897416438	0.0120880748154376	MMP9	1
2,2',3,4,4',5,5'-HEPTACHLOROBIPHENYL	2,2',3,4,4',5,5'-HEPTACHLOROBIPHENYL	0.0222222222222222	43.66	6.46511739595777	0.0226747645423335	0.042496897416438	0.0120880748154376	MMP9	1
Lysergide	Lysergide	0.0222222222222222	43.66	6.46511739595777	0.0226747645423335	0.042496897416438	0.0120880748154376	MMP9	1
methoxsalen	methoxsalen	0.0217391304347826	42.7108695652174	6.39129031475235	0.0231733489905827	0.0432916905579695	0.0123141505890048	BIRC5	1
2-Mercaptobenzothiazole	2-Mercaptobenzothiazole	0.0212765957446809	41.8021276595745	6.31979809120605	0.0236717045086728	0.0436611438715521	0.0124192401265218	MMP9	1
chlorambucil	chlorambucil	0.0212765957446809	41.8021276595745	6.31979809120605	0.0236717045086728	0.0436611438715521	0.0124192401265218	BIRC5	1
dibutyl phthalate	dibutyl phthalate	0.0212765957446809	41.8021276595745	6.31979809120605	0.0236717045086728	0.0436611438715521	0.0124192401265218	THY1	1
TOSYLPHENYLALANYL CHLOROMETHYL KETONE	TOSYLPHENYLALANYL CHLOROMETHYL KETONE	0.0212765957446809	41.8021276595745	6.31979809120605	0.0236717045086728	0.0436611438715521	0.0124192401265218	MMP9	1
GADOLINIUM	GADOLINIUM	0.0208333333333333	40.93125	6.25051882502714	0.0241698311900462	0.044298649594375	0.0126005761143525	MMP9	1
Phytoestrogens	Phytoestrogens	0.0208333333333333	40.93125	6.25051882502714	0.0241698311900462	0.044298649594375	0.0126005761143525	BIRC5	1
Platelet activating factor	Platelet activating factor	0.0204081632653061	40.0959183673469	6.18333935758382	0.0246677291281094	0.0449277449010395	0.012779519792487	MMP9	1
Ursolic acid	Ursolic acid	0.0204081632653061	40.0959183673469	6.18333935758382	0.0246677291281094	0.0449277449010395	0.012779519792487	MMP9	1
EMBELIN	EMBELIN	0.02	39.294	6.11815448167157	0.0251653984162368	0.0452665525691442	0.012875892297048	MMP9	1
leflunomide	leflunomide	0.02	39.294	6.11815448167157	0.0251653984162368	0.0452665525691442	0.012875892297048	MMP9	1
Leptomycin B	Leptomycin B	0.02	39.294	6.11815448167157	0.0251653984162368	0.0452665525691442	0.012875892297048	BIRC5	1
tubocurarine	tubocurarine	0.02	39.294	6.11815448167157	0.0251653984162368	0.0452665525691442	0.012875892297048	MMP9	1
DEHP	DEHP	0.0196078431372549	38.5235294117647	6.05486623689331	0.025662839147769	0.0457365323461773	0.0130095761905061	MMP9	1
MK 886	MK 886	0.0196078431372549	38.5235294117647	6.05486623689331	0.025662839147769	0.0457365323461773	0.0130095761905061	MMP9	1
ZINC SULFIDE	ZINC SULFIDE	0.0196078431372549	38.5235294117647	6.05486623689331	0.025662839147769	0.0457365323461773	0.0130095761905061	FN1	1
Cyclohexanecarboxamide, 4-(1-aminoethyl)-N-4-pyridinyl-, trans-	Cyclohexanecarboxamide, 4-(1-aminoethyl)-N-4-pyridinyl-, trans-	0.0192307692307692	37.7826923076923	5.99338327990092	0.0261600514160136	0.0461975376070028	0.0131407073182343	MMP9	1
fludrocortisone	fludrocortisone	0.0192307692307692	37.7826923076923	5.99338327990092	0.0261600514160136	0.0461975376070028	0.0131407073182343	FN1	1
norepinephrine	norepinephrine	0.0192307692307692	37.7826923076923	5.99338327990092	0.0261600514160136	0.0461975376070028	0.0131407073182343	FN1	1
(+)-MK-801 hydrogen maleate	(+)-MK-801 hydrogen maleate	0.0188679245283019	37.0698113207547	5.93362032027531	0.026657035314245	0.0462320522912727	0.0131505248840109	MMP9	1
busulfan	busulfan	0.0188679245283019	37.0698113207547	5.93362032027531	0.026657035314245	0.0462320522912727	0.0131505248840109	MMP9	1
ETHACRYNIC ACID	ETHACRYNIC ACID	0.0188679245283019	37.0698113207547	5.93362032027531	0.026657035314245	0.0462320522912727	0.0131505248840109	FN1	1
flurbiprofen	flurbiprofen	0.0188679245283019	37.0698113207547	5.93362032027531	0.026657035314245	0.0462320522912727	0.0131505248840109	MMP9	1
O-Phospho-L-tyrosine	O-Phospho-L-tyrosine	0.0188679245283019	37.0698113207547	5.93362032027531	0.026657035314245	0.0462320522912727	0.0131505248840109	FN1	1
piperine	piperine	0.0188679245283019	37.0698113207547	5.93362032027531	0.026657035314245	0.0462320522912727	0.0131505248840109	MMP9	1
D-Penicillamine	D-Penicillamine	0.0185185185185185	36.3833333333333	5.87549761410897	0.0271537909357032	0.0468141024737198	0.0133160867621596	CLU	1
p,p'-DDE	p,p'-DDE	0.0185185185185185	36.3833333333333	5.87549761410897	0.0271537909357032	0.0468141024737198	0.0133160867621596	CLU	1
Chalcone	Chalcone	0.0181818181818182	35.7218181818182	5.81894050844202	0.0276503183735965	0.0471109530060399	0.0134005247249719	MMP9	1
fluoride	fluoride	0.0181818181818182	35.7218181818182	5.81894050844202	0.0276503183735965	0.0471109530060399	0.0134005247249719	BIRC5	1
IN1152	IN1152	0.0181818181818182	35.7218181818182	5.81894050844202	0.0276503183735965	0.0471109530060399	0.0134005247249719	MMP9	1
tetrandrine	tetrandrine	0.0181818181818182	35.7218181818182	5.81894050844202	0.0276503183735965	0.0471109530060399	0.0134005247249719	BIRC5	1
Methyl viologen	Methyl viologen	0.0178571428571429	35.0839285714286	5.76387903062378	0.0281466177210988	0.0475383281859256	0.013522089908851	MMP9	1
SILICON	SILICON	0.0178571428571429	35.0839285714286	5.76387903062378	0.0281466177210988	0.0475383281859256	0.013522089908851	FN1	1
Tanespimycin	Tanespimycin	0.0178571428571429	35.0839285714286	5.76387903062378	0.0281466177210988	0.0475383281859256	0.013522089908851	MMP9	1
105156-22-7	105156-22-7	0.0175438596491228	34.4684210526316	5.71024751745572	0.0286426890713506	0.0480965385851292	0.0136808706547066	MMP9	1
Sildenafil citrate	Sildenafil citrate	0.0175438596491228	34.4684210526316	5.71024751745572	0.0286426890713506	0.0480965385851292	0.0136808706547066	MMP9	1
alpha-Tocopherol	alpha-Tocopherol	0.0172413793103448	33.8741379310345	5.65798427963904	0.0291385325174603	0.0482321578138019	0.0137194470092706	FN1	1
Alvocidib	Alvocidib	0.0172413793103448	33.8741379310345	5.65798427963904	0.0291385325174603	0.0482321578138019	0.0137194470092706	BIRC5	1
Melitten	Melitten	0.0172413793103448	33.8741379310345	5.65798427963904	0.0291385325174603	0.0482321578138019	0.0137194470092706	MMP9	1
Puerarin	Puerarin	0.0172413793103448	33.8741379310345	5.65798427963904	0.0291385325174603	0.0482321578138019	0.0137194470092706	BIRC5	1
TACROLIMUS MONOHYDRATE	TACROLIMUS MONOHYDRATE	0.0172413793103448	33.8741379310345	5.65798427963904	0.0291385325174603	0.0482321578138019	0.0137194470092706	BIRC5	1
cilostazol	cilostazol	0.0169491525423729	33.3	5.60703129762205	0.029634148152502	0.0486368363745866	0.0138345562293869	MMP9	1
DL-Homocysteine	DL-Homocysteine	0.0169491525423729	33.3	5.60703129762205	0.029634148152502	0.0486368363745866	0.0138345562293869	MMP9	1
Tyrphostin B42	Tyrphostin B42	0.0169491525423729	33.3	5.60703129762205	0.029634148152502	0.0486368363745866	0.0138345562293869	BIRC5	1
endosulfan	endosulfan	0.0166666666666667	32.745	5.55733394543229	0.0301295360695158	0.0491720799336762	0.0139868041481786	FN1	1
VERAPAMIL	VERAPAMIL	0.0166666666666667	32.745	5.55733394543229	0.0301295360695158	0.0491720799336762	0.0139868041481786	CLU	1
Propranolol hydrochloride	Propranolol hydrochloride	0.0163934426229508	32.2081967213115	5.50884073949998	0.0306246963615112	0.0497009737040168	0.0141372458946112	MMP9	1
Pterostilbene	Pterostilbene	0.0163934426229508	32.2081967213115	5.50884073949998	0.0306246963615112	0.0497009737040168	0.0141372458946112	MMP9	1
coumarin	coumarin	0.0161290322580645	31.6887096774194	5.46150310984287	0.0311196291214609	0.0499461450816818	0.0142069839257615	MMP9	1
DL-Methamphetamine	DL-Methamphetamine	0.0161290322580645	31.6887096774194	5.46150310984287	0.0311196291214609	0.0499461450816818	0.0142069839257615	MMP9	1
lansoprazole	lansoprazole	0.0161290322580645	31.6887096774194	5.46150310984287	0.0311196291214609	0.0499461450816818	0.0142069839257615	FN1	1
Nitroprusside	Nitroprusside	0.0161290322580645	31.6887096774194	5.46150310984287	0.0311196291214609	0.0499461450816818	0.0142069839257615	BIRC5	1
